# Supplementary material for: Genetic Diversity Assessment and Core Germplasm Screening of Blackcurrant (Ribes nigrum) in China via Expressed Sequence Tag–Simple Sequence Repeat Markers
Source: Int J Mol Sci. 2025 Mar 6;26(5):2346. doi: 10.3390/ijms26052346 (PMC11899734; doi:10.3390/ijms26052346)
Supplement: Supplementary file 1 [file ijms-26-02346-s001.zip]

Archive with 3 entries (3 files):
- Figure S1.pdf
- Table S3-S7.pdf
- TableS1-S2.xlsx
