# Supplementary material for: Genetic Diversity Assessment and Core Germplasm Screening of Blackcurrant (Ribes nigrum) in China via Expressed Sequence Tag–Simple Sequence Repeat Markers
Source: Int J Mol Sci. 2025 Mar 6;26(5):2346. doi: 10.3390/ijms26052346 (PMC11899734; doi:10.3390/ijms26052346)
Supplement: Supplementary file 1 [file ijms-26-02346-s001.zip › TableS1-S2.xlsx]

## Sheet: TableS1
TableS1. Confidence in EST-SSR loci identified in transcriptome data.
#Gene_ID	SSR_type	SSR	Size	SSR_Start	SSR_End
c101233.0	p1	(A)12	12	47	58
c103687.0	c*	(A)11gtaaaaacattccatttttcgcatcatacatacactcgagagattttgtcaactcttcaataacaatcaatcccgattttcaatgaatcttcgaattcg(T)10(TTC)5*	133	45	177
c103687.0	p1	(T)15	15	954	968
c104558.0	p1	(A)11	11	989	999
c104596.0	p1	(A)10	10	553	562
c104842.0	p3	(GTG)5	15	278	292
c105039.0	p1	(A)10	10	1351	1360
c105200.0	p1	(A)16	16	488	503
c105200.0	p2	(CT)7	14	1292	1305
c105215.0	p1	(T)14	14	1	14
c105496.0	p5	(CGTAT)5	25	365	389
c105574.0	p2	(AG)6	12	1702	1713
c105611.0	p2	(GA)7	14	1	14
c105619.0	p2	(GA)7	14	1255	1268
c105703.0	p1	(T)12	12	797	808
c105753.0	p2	(CT)6	12	1	12
c105753.0	p1	(T)10	10	890	899
c105811.0	p1	(A)10	10	219	228
c105811.0	p1	(T)10	10	1086	1095
c105849.0	p2	(GA)6	12	1257	1268
c105861.0	p1	(T)10	10	1855	1864
c106494.0	p2	(CT)8	16	7	22
c106494.0	p1	(A)12	12	1843	1854
c106788.0	p2	(AG)6	12	1348	1359
c106841.0	p2	(TC)7	14	132	145
c106841.0	p2	(TC)7	14	717	730
c107963.0	c	(AGC)5catttctagggtttttcttttccggcttcggcgaagaggactttgttggattttgtgtctattagaagcttcacgctcacttttgtgga(AGC)5	119	991	1109
c108967.0	p2	(AT)8	16	262	277
c109090.0	p2	(AG)6	12	8	19
c109090.0	p2	(CT)6	12	162	173
c109568.0	p1	(A)10	10	815	824
c109568.0	p2	(AT)6	12	1041	1052
c109735.0	p3	(GTA)5	15	894	908
c109764.0	p1	(T)12	12	600	611
c109890.0	p1	(T)12	12	692	703
c110513.0	p1	(T)13	13	903	915
c110638.0	p2	(GA)6	12	1808	1819
c110691.0	p1	(T)10	10	231	240
c110691.0	p2	(GT)6	12	344	355
c110777.0	p3	(GCA)5	15	1173	1187
c110780.0	p1	(A)16	16	2	17
c110780.0	p3	(CAG)5	15	420	434
c110780.0	c	(CT)6aagccaccaccagaccatggcagtttcacagattgttcacgtgtggaagctagcttgattcacttggagta(AG)6	95	672	766
c111331.0	p2	(TG)7	14	447	460
c111494.0	p1	(T)13	13	863	875
c111494.0	p1	(A)13	13	1050	1062
c112689.0	c	(TC)6tacaaccactctctctctttccaa(CT)7	50	80	129
c112975.0	p1	(A)11	11	1017	1027
c113562.0	p2	(TC)7	14	458	471
c113562.0	p2	(AC)9	18	640	657
c113562.0	p1	(T)10	10	869	878
c113661.0	p2	(CT)7	14	1047	1060
c114179.1	p4	(CAAA)5	20	476	495
c114185.0	p2	(CT)7	14	1	14
c114199.0	p3	(GAC)5	15	480	494
c114199.0	p3	(ATG)7	21	641	661
c114199.0	p2	(AG)6	12	1062	1073
c114287.0	p1	(T)15	15	297	311
c114426.0	p1	(A)13	13	1124	1136
c114426.0	p1	(T)11	11	1511	1521
c114514.1	p2	(AG)6	12	380	391
c114538.0	p2	(TC)8	16	1	16
c114621.0	p2	(GA)9	18	1	18
c114683.0	p1	(A)12	12	1293	1304
c114684.0	p2	(CT)7	14	76	89
c114731.0	p1	(A)14	14	222	235
c114757.0	p2	(TA)9	18	710	727
c114758.1	p2	(TC)7	14	250	263
c114763.0	p2	(CT)6	12	54	65
c114802.0	p3	(GAA)5	15	2713	2727
c114893.0	p3	(CCG)5	15	10	24
c114893.0	p2	(CT)6	12	217	228
c114911.0	p1	(A)12	12	342	353
c114911.0	p3	(TTC)5	15	633	647
c114944.0	p2	(GA)6	12	1200	1211
c114974.0	p1	(T)10	10	1007	1016
c114992.0	p3	(GAA)5	15	1279	1293
c115043.0	p3	(AAG)7	21	1	21
c115119.0	c	(TGG)5tgtccatttttttcaagtagtcgcaggcaccaaccggttcaaaaatcatccca(GAT)5	83	1356	1438
c115119.0	p3	(TTG)5	15	1714	1728
c115129.0	p1	(T)12	12	312	323
c115157.0	p1	(T)10	10	174	183
c115251.0	p3	(ATC)5	15	670	684
c115251.0	c	(T)10cctttttctataagcatatactgttcaattattatatatatagagtgtataacctatccat(A)10	81	1086	1166
c115251.0	c	(T)10cctttttctataagcatatactgttcaattattatatatatagagtgtataacctatccat(A)10	81	1422	1502
c115309.0	p2	(CT)6	12	717	728
c115485.0	p2	(GA)6	12	110	121
c115551.0	c	(CAA)6cacaaagacttaccttcagaccaaac(A)12	56	376	431
c115602.0	p1	(A)12	12	779	790
c115611.1	p1	(A)12	12	46	57
c115616.0	p1	(A)13	13	137	149
c115616.0	p2	(AG)6	12	1166	1177
c115668.0	p1	(T)12	12	11	22
c115668.0	p1	(T)11	11	957	967
c115678.0	p2	(GA)9	18	2	19
c115678.0	p2	(TC)7	14	407	420
c115678.0	p3	(CAA)5	15	609	623
c115691.0	p1	(T)10	10	182	191
c115747.0	p1	(T)13	13	937	949
c115917.0	p1	(T)10	10	1005	1014
c115917.0	p1	(T)10	10	1120	1129
c115940.0	p1	(A)12	12	198	209
c115940.0	p2	(TA)6	12	934	945
c115987.0	p3	(GCA)6	18	397	414
c116068.0	p1	(A)10	10	372	381
c116907.0	p3	(TGC)5	15	180	194
c117166.0	p1	(A)10	10	671	680
c117229.0	p1	(A)13	13	959	971
c118022.1	p1	(T)10	10	1	10
c119000.0	p1	(T)10	10	430	439
c120327.0	p3	(CAA)5	15	582	596
c120327.0	p1	(T)12	12	811	822
c120471.0	p3	(TGG)5	15	1278	1292
c121905.0	p3	(GGA)5	15	504	518
c121976.0	p2	(CA)9	18	549	566
c123167.0	p1	(T)11	11	1138	1148
c124574.0	p1	(T)14	14	337	350
c125523.0	p1	(T)11	11	1131	1141
c129069.0	p1	(A)10	10	16	25
c129225.0	p1	(T)10	10	1009	1018
c129264.0	p3	(CAG)6	18	560	577
c129584.0	p1	(A)11	11	745	755
c129617.0	p1	(T)11	11	702	712
c130148.0	p2	(TA)6	12	421	432
c130226.0	p3	(TCT)6	18	1	18
c130352.0	c	(A)13gaggtactgcactgtaacccaaa(T)12	48	159	206
c130454.0	p1	(T)12	12	84	95
c130899.0	p2	(AG)7	14	1295	1308
c131176.0	p1	(A)10	10	308	317
c131176.0	p1	(A)13	13	2056	2068
c131178.0	p1	(T)12	12	1108	1119
c131286.0	p1	(T)11	11	649	659
c131300.0	p1	(A)11	11	262	272
c131348.0	p1	(A)12	12	1032	1043
c131545.0	p2	(TG)7	14	868	881
c131562.0	p1	(A)14	14	560	573
c131680.0	p2	(AG)7	14	7	20
c131772.0	p1	(A)11	11	321	331
c131842.0	p1	(A)10	10	353	362
c131842.0	p3	(ATC)6	18	602	619
c131991.0	p1	(A)11	11	627	637
c132068.0	p1	(A)17	17	1	17
c132072.0	p1	(A)10	10	150	159
c132224.0	p3	(TGT)5	15	988	1002
c132303.1	p2	(GA)6	12	3	14
c132469.0	c	(A)12gcagaagttgcaaagaatttgtccaaaaaaaacagaag(A)10	60	280	339
c132546.0	p3	(TGA)5	15	431	445
c132586.0	p1	(T)14	14	545	558
c133086.0	p1	(A)16	16	748	763
c133688.0	p1	(T)10	10	621	630
c134403.0	p1	(A)10	10	734	743
c134421.0	c	(T)11gcatatttatgctctttcacagctgtcacttatata(T)10	57	42	98
c135676.0	p3	(GTC)5	15	1592	1606
c135772.0	p2	(CT)7	14	269	282
c136184.0	p1	(A)10	10	260	269
c136214.0	p2	(GT)6	12	1591	1602
c136745.0	p2	(GA)6	12	957	968
c136910.0	p1	(A)11	11	390	400
c136910.0	p2	(GA)6	12	1078	1089
c137008.0	p1	(T)14	14	21	34
c137126.1	p1	(A)16	16	1	16
c137352.0	p2	(AG)6	12	1217	1228
c137361.0	p2	(CT)6	12	178	189
c137380.0	p1	(A)11	11	268	278
c137465.0	p2	(GA)8	16	1	16
c137556.0	p1	(T)11	11	1103	1113
c137556.0	p2	(AG)8	16	1341	1356
c137646.0	p2	(GA)7	14	1	14
c137664.0	c	(T)10aaatcattcatttttaaaagtgaatgattaag(A)13	55	378	432
c137706.0	p2	(AG)7	14	915	928
c137720.0	p2	(AG)6	12	1019	1030
c137725.0	p1	(T)15	15	673	687
c137788.0	p1	(T)15	15	46	60
c137788.0	p3	(GGT)5	15	1193	1207
c137788.0	p2	(AG)7	14	1315	1328
c137793.0	c	(TTC)5agacgac(TCT)5	37	1407	1443
c137840.0	p1	(A)13	13	145	157
c137903.0	p2	(TC)6	12	1305	1316
c138179.0	p1	(T)10	10	13	22
c138182.0	p3	(TGT)5	15	978	992
c138233.0	p2	(GT)7	14	1359	1372
c138419.0	p1	(A)17	17	67	83
c138575.0	p1	(T)13	13	1	13
c138627.0	p1	(T)10	10	42	51
c138757.1	p1	(A)15	15	1181	1195
c138762.0	p1	(T)11	11	14	24
c138832.0	p1	(T)10	10	1632	1641
c138979.0	p2	(TC)7	14	42	55
c139038.0	p1	(A)13	13	8	20
c139038.0	p2	(CT)7	14	309	322
c139055.0	p3	(CAC)5	15	1104	1118
c139077.0	p3	(CGT)5	15	2816	2830
c139192.0	p2	(GA)6	12	1021	1032
c139274.0	p3	(AAC)5	15	167	181
c139274.0	p1	(T)11	11	1201	1211
c139275.0	p3	(GTT)7	21	574	594
c139279.1	p3	(ATC)5	15	1	15
c139279.1	p2	(GA)6	12	1481	1492
c139429.0	c	(A)10cctgtgactacaagatatcaattaaacacacctgtttggatcctctatatcaaatttttcaacaaagcaactaaagtttcttct(A)11	105	1404	1508
c139436.0	p1	(G)10	10	1	10
c139507.0	p1	(A)11	11	72	82
c139657.0	p2	(CT)9	18	2	19
c139778.0	p1	(A)11	11	167	177
c139778.0	c	(A)10caaactaact(A)11	31	983	1013
c139791.0	p1	(A)10	10	212	221
c139860.0	p1	(T)10	10	1193	1202
c139903.0	p1	(A)14	14	10	23
c139903.0	p1	(T)12	12	1565	1576
c140147.0	p2	(TA)6	12	1	12
c140147.0	p1	(T)16	16	143	158
c140147.0	p1	(T)10	10	839	848
c140178.0	p3	(CAG)5	15	1237	1251
c140326.0	p1	(A)10	10	1528	1537
c140648.0	p1	(T)12	12	409	420
c140698.0	p2	(CT)8	16	1	16
c140770.0	p1	(A)12	12	1139	1150
c140823.0	p1	(A)12	12	94	105
c140823.0	p2	(AG)6	12	2083	2094
c140846.0	p3	(GAC)5	15	233	247
c140940.0	p2	(GA)6	12	2258	2269
c141010.0	p3	(AAG)5	15	268	282
c141027.0	p2	(AG)6	12	981	992
c141089.0	p2	(TC)6	12	190	201
c141133.0	c	(AG)6aagattgaa(AG)8	37	37	73
c141133.0	p3	(GTA)6	18	1165	1182
c141135.1	p3	(GAA)6	18	1	18
c141153.0	p1	(A)17	17	3	19
c141158.0	p2	(TA)7	14	1133	1146
c141263.0	p2	(CT)6	12	615	626
c141263.0	p3	(GGC)5	15	1057	1071
c141264.0	p2	(TC)7	14	221	234
c141348.0	p3	(CTA)5	15	172	186
c141537.0	p1	(T)10	10	245	254
c141707.0	c	(CAG)5aggaggaggtttgcgaggtttgcgccggagttggacggcgttcactgttttgaaactatagtgccttcgtattgatttatt(TTC)5	111	874	984
c141754.0	p1	(T)11	11	175	185
c141759.0	p1	(A)15	15	139	153
c141773.0	p3	(GAA)5	15	1019	1033
c141773.0	p2	(AG)6	12	1158	1169
c141800.0	p3	(TCT)5	15	248	262
c141840.0	p2	(AT)7	14	1822	1835
c141866.0	p2	(CT)6	12	175	186
c141866.0	p3	(ATG)5	15	1152	1166
c142123.1	p1	(T)14	14	758	771
c142123.1	p1	(C)14	14	1105	1118
c142123.1	p2	(AC)7	14	1318	1331
c142154.0	p1	(T)13	13	4	16
c142154.0	p2	(TC)6	12	507	518
c142322.0	p1	(A)10	10	2	11
c142507.0	p1	(A)13	13	739	751
c142625.0	p1	(A)11	11	892	902
c142695.0	p1	(T)11	11	415	425
c142706.0	p1	(A)11	11	45	55
c142746.0	p1	(A)10	10	1014	1023
c142754.0	p1	(T)11	11	210	220
c142838.0	p2	(GA)6	12	1	12
c142856.0	p2	(AG)6	12	844	855
c143145.0	p3	(CAG)6	18	127	144
c143145.0	p1	(T)14	14	461	474
c143145.0	p1	(A)10	10	806	815
c143187.0	p1	(T)11	11	91	101
c143187.0	p1	(T)14	14	845	858
c143258.0	p2	(TC)8	16	5	20
c143258.0	p3	(AGT)5	15	458	472
c143332.0	p1	(C)11	11	1257	1267
c143419.0	p1	(T)10	10	981	990
c143520.0	p2	(AT)8	16	1059	1074
c143573.0	p3	(GAA)6	18	264	281
c143573.0	p1	(T)11	11	1012	1022
c143634.0	p3	(GAC)7	21	486	506
c143635.0	p1	(A)14	14	183	196
c143739.0	p2	(TC)7	14	78	91
c143744.0	p1	(T)12	12	53	64
c143800.0	p1	(T)12	12	1641	1652
c143953.0	p1	(A)10	10	276	285
c144072.0	p1	(T)10	10	561	570
c144076.0	p2	(TC)8	16	783	798
c144154.0	p1	(T)10	10	238	247
c144154.0	p1	(A)15	15	757	771
c144156.0	p1	(T)11	11	1174	1184
c144169.0	p1	(T)10	10	170	179
c144169.0	c	(GA)7attcgacgatcgcagatggacatcccttgacttgcaaattcgtcatcggatcatggcaccaaggttttctctcttgttgcttcttctttaaattttga(T)10	122	749	870
c144204.0	p1	(T)11	11	2055	2065
c144466.0	p1	(A)15	15	7	21
c144484.0	p2	(TG)6	12	1463	1474
c144532.0	p1	(T)12	12	242	253
c144589.0	p3	(TTC)5	15	180	194
c144589.0	p1	(T)12	12	715	726
c144667.0	p3	(CTT)5	15	649	663
c144907.0	p2	(CT)7	14	53	66
c144949.0	p1	(C)11	11	1084	1094
c144973.0	p2	(CT)7	14	463	476
c144973.0	p1	(T)11	11	656	666
c145397.0	p1	(T)11	11	194	204
c145598.0	p1	(T)10	10	2159	2168
c145728.0	p1	(T)10	10	247	256
c145728.0	p1	(T)11	11	886	896
c145733.0	p3	(GGT)5	15	446	460
c145733.0	c	(T)11gcaattttaaaattcaaaatttttaaaaaagtt(A)10	54	1351	1404
c145865.0	p3	(AGG)6	18	213	230
c145970.0	p1	(T)10	10	759	768
c145997.0	p1	(T)12	12	817	828
c145998.0	p1	(T)10	10	345	354
c145998.0	p1	(T)10	10	463	472
c145998.0	p1	(T)11	11	763	773
c146120.0	p1	(T)10	10	288	297
c146120.0	p1	(T)14	14	954	967
c146127.0	p1	(A)11	11	2663	2673
c146249.0	p1	(A)13	13	1010	1022
c146854.0	p1	(A)13	13	78	90
c146987.1	p1	(A)11	11	447	457
c146987.1	p1	(A)14	14	653	666
c147051.0	p1	(T)13	13	1221	1233
c147061.0	p1	(T)10	10	54	63
c147101.0	p2	(AT)7	14	43	56
c147153.0	p1	(A)12	12	74	85
c147153.0	p1	(A)12	12	346	357
c147153.0	p1	(T)11	11	509	519
c147191.0	p3	(CTT)5	15	82	96
c147225.0	p3	(CAT)5	15	192	206
c147461.0	p1	(T)11	11	599	609
c147594.0	p1	(A)12	12	25	36
c147886.0	p1	(T)14	14	45	58
c147920.0	p1	(A)13	13	51	63
c147920.0	p1	(A)10	10	640	649
c148061.0	p2	(AG)6	12	74	85
c148061.0	p3	(ACA)5	15	300	314
c148141.0	p1	(A)14	14	706	719
c148190.0	p2	(GA)6	12	2086	2097
c148205.0	p1	(T)10	10	109	118
c148205.0	p1	(A)11	11	383	393
c148241.0	p2	(GA)7	14	1185	1198
c148492.0	p2	(AG)7	14	291	304
c148492.0	p1	(A)10	10	1187	1196
c148552.0	p3	(TCC)5	15	514	528
c148552.0	p3	(GCG)5	15	659	673
c148556.0	p3	(GCA)5	15	776	790
c148570.0	p3	(TTG)5	15	111	125
c148570.0	p3	(AGC)5	15	957	971
c148582.0	p2	(AG)8	16	1569	1584
c148582.0	p3	(TTC)7	21	2184	2204
c148584.0	p1	(T)10	10	987	996
c148616.0	p2	(GA)6	12	1935	1946
c148716.0	p3	(TTC)5	15	620	634
c148751.0	p2	(GA)7	14	124	137
c148760.0	p2	(AG)6	12	2627	2638
c148764.0	p2	(AG)7	14	10	23
c148764.0	p1	(A)10	10	1417	1426
c148766.0	p3	(CCA)6	18	1744	1761
c148767.0	p1	(T)13	13	862	874
c148797.0	p3	(GGT)5	15	650	664
c148873.0	p3	(AGC)6	18	870	887
c148875.0	p3	(CAT)5	15	128	142
c148875.0	p3	(ATA)6	18	3130	3147
c148897.1	p3	(GAG)6	18	1528	1545
c148931.0	p3	(GGT)6	18	1398	1415
c148931.0	p2	(AG)6	12	1602	1613
c148931.1	p1	(A)12	12	275	286
c148933.0	p1	(A)11	11	880	890
c148980.0	p3	(CCT)5	15	796	810
c149022.0	p2	(AG)6	12	110	121
c149058.0	p2	(TG)6	12	1747	1758
c149058.0	p2	(CT)6	12	3040	3051
c149081.0	p1	(T)13	13	2438	2450
c149121.0	p1	(A)10	10	175	184
c149169.0	c	(A)10ttgcagag(A)10	28	1039	1066
c149206.0	p2	(CT)7	14	41	54
c149218.0	c	(A)11tcccctaaacaagaaggaaaag(A)11	44	648	691
c149255.0	p3	(CCT)5	15	283	297
c149310.0	p2	(GA)6	12	911	922
c149365.0	p1	(T)10	10	257	266
c149438.0	c	(TCT)5ccatt(GCA)5	35	1526	1560
c149467.0	p3	(CCA)6	18	224	241
c149484.0	p1	(A)10	10	22	31
c149517.0	p1	(A)10	10	236	245
c149517.0	p3	(CTC)5	15	1190	1204
c149528.0	p1	(A)10	10	1796	1805
c149646.0	p2	(AG)7	14	57	70
c149651.0	p1	(A)10	10	231	240
c149655.0	p1	(A)11	11	1315	1325
c149694.1	c	(TTC)6tccgattccaaccactttgggttggcctattcggaaagctgatatcaccaaatgcatcgtttctgatgaaagacagaaaacatgtctg(GAT)5	121	1	121
c149713.0	c	(TC)6caaatcctccaaatttctaggaaaaatctccgaaaaaaagtaagaaaaagaaaatgcatgctgttgattgaaaagaagcaataatacaatcatc(GCA)5	121	126	246
c149809.0	p3	(GCT)5	15	8	22
c149836.0	p2	(GA)7	14	1254	1267
c149853.0	p3	(GTT)6	18	378	395
c149864.0	p1	(A)15	15	28	42
c149864.0	p1	(T)10	10	807	816
c149960.0	p1	(T)10	10	1474	1483
c149972.0	p3	(TGC)5	15	1292	1306
c149984.0	p2	(GA)9	18	1	18
c149984.0	p1	(A)15	15	417	431
c150129.0	p1	(A)15	15	806	820
c150222.0	p1	(T)11	11	1344	1354
c150277.0	p1	(A)10	10	1398	1407
c150309.0	p1	(A)16	16	2	17
c150309.0	p2	(CT)7	14	1528	1541
c150323.0	p1	(T)12	12	734	745
c150332.0	p1	(T)11	11	21	31
c150365.0	p1	(A)15	15	1	15
c150370.0	p1	(T)10	10	1020	1029
c150383.0	p1	(A)13	13	163	175
c150392.0	p2	(GA)8	16	1	16
c150392.0	p1	(T)11	11	430	440
c150431.0	p3	(ACC)5	15	724	738
c150459.0	p2	(CT)6	12	370	381
c150480.0	p3	(GAC)5	15	1145	1159
c150488.1	p1	(A)10	10	21	30
c150506.0	p3	(CTT)5	15	1014	1028
c150568.0	p3	(GCC)7	21	76	96
c150584.0	p1	(A)10	10	540	549
c150584.0	p2	(TG)6	12	754	765
c150595.0	p1	(A)10	10	710	719
c150606.0	p1	(A)16	16	1125	1140
c150606.1	p1	(A)14	14	413	426
c150606.1	p1	(T)14	14	1330	1343
c150618.0	p1	(A)10	10	87	96
c150676.0	p2	(CT)6	12	23	34
c150678.0	p2	(CT)7	14	43	56
c150735.0	p1	(G)10	10	4	13
c150741.0	p3	(AAG)5	15	8	22
c150741.1	c	(TGA)5tgctctgttttgttgtatatacagaggaaa(AG)8	61	776	836
c150747.0	c	(TA)6gatatatatagaa(AG)6	37	1634	1670
c150760.0	p2	(AG)7	14	890	903
c150760.0	p1	(T)13	13	1570	1582
c150822.0	p1	(T)10	10	44	53
c150822.0	p1	(A)11	11	271	281
c150865.1	p3	(TCT)5	15	1382	1396
c150891.0	p2	(GA)8	16	1704	1719
c150891.0	p1	(T)11	11	1837	1847
c150945.0	p3	(CTT)5	15	819	833
c150973.0	p2	(TC)9	18	2046	2063
c150983.1	p2	(TC)7	14	225	238
c151050.0	p1	(T)10	10	276	285
c151050.0	p2	(AG)9	18	1279	1296
c151051.0	p2	(CT)6	12	218	229
c151051.0	p1	(T)11	11	2100	2110
c151078.0	p3	(AAC)5	15	394	408
c151084.0	p2	(GA)8	16	1604	1619
c151129.0	p2	(TC)8	16	1	16
c151131.0	p3	(ATT)5	15	478	492
c151132.0	p3	(TCA)5	15	32	46
c151152.0	p1	(T)12	12	930	941
c151157.0	p2	(AG)7	14	110	123
c151157.0	p3	(CAT)6	18	684	701
c151157.0	p2	(GA)7	14	1132	1145
c151170.0	p1	(A)11	11	40	50
c151170.0	p2	(AG)7	14	1742	1755
c151191.0	p1	(T)11	11	451	461
c151227.0	p2	(GC)6	12	540	551
c151229.0	p2	(AC)6	12	247	258
c151240.0	p1	(T)11	11	172	182
c151240.0	p2	(GA)6	12	1493	1504
c151288.0	p2	(CT)7	14	901	914
c151288.0	p2	(CT)8	16	1087	1102
c151300.0	p3	(AGA)5	15	475	489
c151300.0	p1	(A)11	11	639	649
c151300.0	p3	(GAA)5	15	2120	2134
c151300.0	p3	(ATG)6	18	3092	3109
c151309.0	p1	(T)10	10	410	419
c151310.0	p1	(A)19	19	1	19
c151333.0	p3	(AGT)5	15	633	647
c151427.0	p2	(TG)9	18	1329	1346
c151455.0	p1	(A)10	10	1753	1762
c151469.0	c	(A)13ccca(T)12	29	863	891
c151476.0	p1	(T)10	10	1102	1111
c151492.0	p3	(GAG)5	15	1246	1260
c151526.1	p1	(T)12	12	1153	1164
c151526.1	p1	(T)12	12	1291	1302
c151580.0	p3	(AGT)7	21	3	23
c151580.0	p1	(T)10	10	1832	1841
c151635.0	p2	(GA)8	16	1	16
c151646.1	p2	(CT)8	16	1	16
c151696.0	c	(TGT)7tcccagaatgctgcacgtgcgaactgatgaaccttcatgctgattattagttacaca(TG)6	90	999	1088
c151743.0	p2	(AG)8	16	1	16
c151743.0	p1	(T)10	10	148	157
c151751.0	p2	(TC)9	18	5	22
c151913.0	c	(TCA)5tctcca(TCT)5	36	1377	1412
c151942.0	p2	(TC)6	12	67	78
c151951.1	p2	(TC)8	16	1	16
c151982.0	p1	(A)12	12	29	40
c151997.0	p2	(TC)6	12	13	24
c152066.0	p3	(TCT)6	18	208	225
c152074.0	p1	(A)11	11	847	857
c152197.0	p1	(A)13	13	897	909
c152281.0	p1	(A)10	10	1228	1237
c152399.0	p1	(A)10	10	364	373
c152401.0	p1	(T)10	10	45	54
c152401.0	p1	(T)14	14	1065	1078
c152538.0	p2	(AT)7	14	196	209
c152710.0	p1	(T)11	11	945	955
c152727.0	p1	(T)11	11	381	391
c152809.0	p1	(A)10	10	1	10
c152809.0	p1	(T)12	12	1513	1524
c152852.0	p2	(TG)8	16	436	451
c152985.0	p1	(T)13	13	74	86
c153202.0	p1	(T)10	10	312	321
c153290.0	p2	(TA)7	14	1598	1611
c153434.0	p3	(CGC)6	18	874	891
c153527.0	p3	(GAA)5	15	2	16
c153803.0	p3	(AAT)6	18	336	353
c153814.0	p1	(T)16	16	1	16
c153910.0	p2	(TA)9	18	2	19
c153928.0	p3	(CCG)5	15	262	276
c153935.0	p3	(GTT)5	15	1243	1257
c153974.0	p1	(A)15	15	406	420
c154257.0	p1	(T)10	10	601	610
c154311.0	p1	(A)10	10	814	823
c154325.1	p2	(AG)6	12	1	12
c154325.1	p1	(T)10	10	1491	1500
c154346.0	p1	(A)16	16	194	209
c154346.0	p1	(T)12	12	1179	1190
c154353.0	p1	(A)15	15	1142	1156
c154597.0	p1	(T)13	13	1020	1032
c154675.0	p3	(TGA)6	18	992	1009
c154716.0	p3	(GAA)5	15	271	285
c154899.0	p3	(CTA)5	15	419	433
c154936.0	p1	(T)18	18	2	19
c155205.0	p3	(CAT)6	18	979	996
c155205.1	p2	(TC)6	12	264	275
c155232.0	p4	(TTCT)5	20	263	282
c155308.0	c	(CT)7cagcataaagcgcgaaatcttcaaaattgaatctttgattctcgag(A)11	71	79	149
c155318.0	c	(T)10(A)11	21	445	465
c155318.0	p1	(T)12	12	574	585
c155342.0	p1	(A)16	16	1	16
c155342.0	p2	(AG)8	16	1048	1063
c155367.0	c	(A)12tgaaaaagtgttaactaaaatgtatatgtggtgggggaactggcatttgccccgaaagtactgccatcataagctgtacctgttcctttattttctac(TA)6	122	90	211
c155368.0	p1	(T)10	10	1098	1107
c155400.0	p2	(AT)6	12	189	200
c155418.0	p1	(G)10	10	51	60
c155418.0	p1	(A)13	13	1094	1106
c155449.0	p1	(A)17	17	10	26
c155449.0	p2	(AG)6	12	1233	1244
c155450.0	p2	(TA)10	20	1	20
c155502.0	p3	(CCA)5	15	1568	1582
c155599.0	p1	(A)14	14	1463	1476
c155602.0	p2	(TC)6	12	157	168
c155602.0	p1	(T)10	10	1208	1217
c155604.0	p1	(A)11	11	10	20
c155608.0	p1	(A)11	11	921	931
c155609.0	p1	(A)10	10	498	507
c155609.0	p2	(TA)8	16	872	887
c155609.0	p1	(T)11	11	1872	1882
c155641.0	p2	(TC)6	12	840	851
c155655.0	p2	(AG)6	12	384	395
c155655.0	p3	(AAG)5	15	871	885
c155719.0	p1	(A)16	16	2285	2300
c155734.1	p2	(TC)7	14	866	879
c155803.0	p3	(AGT)6	18	25	42
c155824.0	p3	(GGT)5	15	1371	1385
c155900.0	p1	(A)12	12	586	597
c155900.0	p2	(TG)10	20	1845	1864
c155900.1	c	(CT)6cacacaggcatacagtatctctctag(CT)6	50	197	246
c155900.1	p2	(CT)7	14	1085	1098
c155906.0	p1	(G)12	12	547	558
c155917.0	p1	(A)11	11	261	271
c155957.0	p1	(A)11	11	954	964
c155986.0	p2	(TG)9	18	1216	1233
c156009.0	p1	(T)11	11	123	133
c156018.0	p1	(T)10	10	813	822
c156041.0	p1	(T)15	15	219	233
c156074.0	p2	(TC)8	16	1	16
c156102.0	p1	(A)10	10	1283	1292
c156104.0	c	(AC)6tgctcccgccgt(TGC)5	39	945	983
c156104.0	p3	(GAA)5	15	1735	1749
c156158.1	p2	(CT)9	18	3	20
c156297.0	p1	(T)14	14	1911	1924
c156317.0	p3	(TAA)5	15	393	407
c156399.0	p1	(T)12	12	1350	1361
c156430.0	p1	(A)11	11	467	477
c156430.0	p2	(AG)6	12	1403	1414
c156441.0	p1	(A)12	12	35	46
c156441.0	p2	(AG)8	16	1256	1271
c156461.0	p1	(T)10	10	793	802
c156466.0	p2	(TC)8	16	302	317
c156483.0	p2	(AG)8	16	1926	1941
c156552.0	c	(T)10gttcaagacaattcttacatcttcaccagtaaaaaggaaaccctcaccaactatttgttgtgttatgtgttcata(T)12	97	3110	3206
c156569.0	p2	(GA)9	18	4616	4633
c156571.0	p2	(AC)10	20	2518	2537
c156581.0	p3	(TCG)5	15	266	280
c156581.0	c	(A)15ttagttttac(TAA)7	46	845	890
c156642.0	p1	(T)10	10	704	713
c156647.2	p3	(GAG)6	18	1085	1102
c156664.0	p1	(A)10	10	808	817
c156670.1	p1	(A)12	12	711	722
c156672.0	p2	(AG)7	14	109	122
c156672.0	p3	(GAA)5	15	923	937
c156672.0	p1	(T)11	11	1737	1747
c156672.0	p1	(T)10	10	1964	1973
c156672.0	p2	(AT)7	14	2793	2806
c156680.0	p3	(CGA)5	15	546	560
c156695.0	p2	(AG)6	12	26	37
c156698.0	p1	(T)13	13	1170	1182
c156716.0	p3	(TGG)5	15	2007	2021
c156727.0	p2	(GA)7	14	2602	2615
c156775.0	p2	(AG)6	12	35	46
c156811.0	p1	(T)17	17	1	17
c156833.1	c	(TA)6(CA)6	24	1	24
c156833.3	p1	(A)16	16	2	17
c156833.3	p1	(A)14	14	309	322
c156833.4	p1	(T)16	16	398	413
c156833.4	p1	(A)11	11	938	948
c156844.0	p2	(AT)8	16	1016	1031
c156944.0	p2	(AG)7	14	1432	1445
c156956.0	p3	(CAA)7	21	3	23
c156965.1	p1	(T)11	11	926	936
c156981.0	p3	(GAA)5	15	2399	2413
c156996.0	p1	(A)10	10	232	241
c157019.0	p2	(AG)6	12	686	697
c157041.0	p2	(GA)7	14	15	28
c157041.0	c	(TC)7aag(A)10	27	1170	1196
c157045.0	p2	(CT)8	16	130	145
c157049.0	p1	(A)10	10	341	350
c157049.0	p1	(T)14	14	479	492
c157063.0	p1	(A)13	13	74	86
c157063.0	p3	(CTT)5	15	947	961
c157081.0	p2	(CT)8	16	1	16
c157081.0	c	(GGT)6gttggtgttggaaacgagttaagtaaaaagggcaatggttcaagccgtagaggagggtctagtcatggcaaaggcggt(GGC)5	111	1178	1288
c157089.0	p1	(A)11	11	14	24
c157147.0	c	(AG)8gtttatccgtcaatcggcgtggtgatagtggtggtctcga(TGG)5	71	1390	1460
c157169.0	p2	(TC)6	12	1721	1732
c157169.0	p2	(AG)8	16	1911	1926
c157237.0	p1	(A)16	16	3	18
c157296.0	p2	(TC)6	12	290	301
c157302.2	p1	(T)10	10	1044	1053
c157317.0	p1	(A)11	11	1118	1128
c157323.0	p1	(A)12	12	114	125
c157335.0	p3	(TCC)5	15	1758	1772
c157335.0	p2	(AG)7	14	1879	1892
c157338.0	c	(TGG)5agaggaaggtcaaggcaaggtcgtgattagggtttggaatgatgttagggtttgggatattagggttaggttgaatgaggt(TGG)5	111	485	595
c157350.1	p2	(AG)7	14	2787	2800
c157379.1	p2	(TC)6	12	51	62
c157389.0	p1	(A)13	13	305	317
c157396.0	p3	(GCA)6	18	859	876
c157399.0	p2	(CT)7	14	14	27
c157403.0	p1	(T)10	10	163	172
c157410.0	p2	(CA)7	14	634	647
c157417.0	p2	(AC)8	16	352	367
c157445.1	p1	(A)14	14	138	151
c157447.0	p1	(A)13	13	663	675
c157471.0	p1	(T)10	10	2077	2086
c157489.0	p3	(AGA)5	15	1064	1078
c157489.0	p2	(TC)7	14	1282	1295
c157509.1	p2	(TC)6	12	295	306
c157534.0	p1	(T)10	10	1469	1478
c157567.0	p1	(A)11	11	197	207
c157575.1	p2	(AG)6	12	1	12
c157590.0	c	(GA)7aatggagggtagcaagagagcagaagcagggacat(CAG)5	64	15	78
c157590.0	p3	(TTC)5	15	807	821
c157608.0	p3	(TGG)5	15	447	461
c157622.0	p1	(A)11	11	833	843
c157622.0	p1	(T)10	10	1034	1043
c157627.0	p1	(A)10	10	51	60
c157650.0	p2	(TC)8	16	61	76
c157680.0	p3	(CTC)5	15	2050	2064
c157713.0	p2	(TA)9	18	1898	1915
c157725.1	p2	(GA)7	14	64	77
c157725.1	p3	(TCA)5	15	760	774
c157741.0	p1	(T)17	17	234	250
c157743.0	c	(A)12gaaaaaaaagcagccatgaattctgtcccatacatacatgcaaatacactaacacccg(A)10	80	198	277
c157743.0	p2	(TC)8	16	1230	1245
c157752.0	p2	(CT)7	14	29	42
c157803.0	p1	(A)10	10	206	215
c157864.0	p3	(GCT)6	18	341	358
c157914.0	p3	(CTT)5	15	1404	1418
c157935.0	p1	(T)10	10	948	957
c157945.0	p1	(A)11	11	723	733
c157948.1	p1	(G)10	10	205	214
c157959.0	p2	(CT)6	12	560	571
c157959.0	p2	(AC)6	12	832	843
c157978.0	p1	(A)13	13	332	344
c158029.0	p1	(A)10	10	80	89
c158029.0	p1	(T)10	10	430	439
c158033.0	p2	(CT)6	12	4	15
c158043.0	p1	(T)10	10	404	413
c158148.0	p2	(TC)6	12	281	292
c158148.0	p2	(TA)6	12	475	486
c158169.0	p1	(T)10	10	14	23
c158195.0	p1	(A)13	13	221	233
c158220.0	p2	(TA)6	12	264	275
c158220.0	p2	(CT)6	12	697	708
c158269.0	p2	(AT)8	16	990	1005
c158283.1	p1	(T)16	16	1298	1313
c158326.0	p2	(AC)9	18	2	19
c158326.0	p1	(T)11	11	343	353
c158326.0	p1	(C)12	12	3515	3526
c158338.0	p1	(T)16	16	336	351
c158375.0	p2	(AC)6	12	950	961
c158408.0	p1	(T)16	16	1	16
c158408.0	p1	(T)14	14	890	903
c158408.0	p2	(AG)6	12	1329	1340
c158514.0	p2	(TG)8	16	537	552
c158544.0	p3	(ACT)5	15	425	439
c158544.0	p3	(CAC)6	18	1400	1417
c158683.0	p1	(T)11	11	924	934
c158683.0	p2	(AG)9	18	1551	1568
c158843.0	p3	(CAA)5	15	193	207
c158843.0	p3	(ATG)5	15	481	495
c158899.0	p1	(A)10	10	255	264
c158954.1	p2	(AG)8	16	56	71
c158954.1	p2	(AG)8	16	1612	1627
c159140.0	p3	(TCC)6	18	939	956
c159152.0	p1	(A)15	15	797	811
c159152.0	p2	(GA)8	16	1198	1213
c159159.0	p2	(CT)8	16	720	735
c159227.0	p1	(T)11	11	1001	1011
c159269.0	p3	(GTG)7	21	1	21
c159290.0	p1	(A)11	11	804	814
c159290.0	p1	(T)10	10	1003	1012
c159311.0	p1	(A)12	12	37	48
c159311.0	p1	(T)10	10	461	470
c159330.0	p2	(GA)6	12	2415	2426
c159400.0	p1	(T)17	17	119	135
c159406.0	p2	(AT)9	18	1	18
c159416.0	p3	(TCT)5	15	368	382
c159498.0	c	(AT)9gaaaccttcacaagtcatcacgccttccaggtatgtttcttcttctgctggtactgctgtgacgaaacctgattctttttctttttttccttcc(A)12	124	2	125
c159541.1	p1	(A)17	17	10	26
c159553.0	p3	(AGG)5	15	1943	1957
c159553.0	p1	(A)16	16	2091	2106
c159558.0	p1	(A)10	10	132	141
c159558.0	c	(TC)6ttctgcatacactttgcagagttcatatgtgcatacttgtatactatgctaattctgtcaattttatt(TTA)5	95	1466	1560
c159560.0	p3	(TGC)5	15	909	923
c159567.0	p2	(GA)6	12	1177	1188
c159572.0	p1	(A)15	15	10	24
c159572.0	p1	(T)10	10	241	250
c159577.0	p1	(A)13	13	952	964
c159594.0	p2	(TC)6	12	70	81
c159613.1	p1	(A)12	12	538	549
c159642.0	p1	(T)12	12	325	336
c159657.0	p1	(A)10	10	522	531
c159657.0	p2	(GA)8	16	736	751
c159658.0	p1	(T)10	10	383	392
c159658.0	p2	(CT)7	14	615	628
c159658.0	p1	(A)10	10	966	975
c159662.0	p2	(GA)6	12	36	47
c159686.1	p1	(T)10	10	1004	1013
c159695.0	p3	(CCT)5	15	714	728
c159714.0	p2	(CT)8	16	306	321
c159714.0	p1	(A)16	16	546	561
c159721.0	p1	(T)11	11	393	403
c159759.0	p2	(AG)6	12	1439	1450
c159796.0	p2	(GA)6	12	477	488
c159843.0	p3	(AAG)5	15	767	781
c159859.1	p1	(A)10	10	699	708
c159886.0	p3	(ACA)5	15	197	211
c159886.0	p1	(T)10	10	936	945
c159892.0	p1	(A)16	16	564	579
c159903.0	c	(A)11gtggtgtatatcgtgcaagtaaaatgctaatgtaga(AT)7	61	1329	1389
c159944.0	p1	(A)12	12	1466	1477
c160002.0	p2	(GA)6	12	952	963
c160006.0	p2	(CT)7	14	93	106
c160027.0	p1	(T)12	12	793	804
c160064.0	p3	(CTT)5	15	5	19
c160064.0	p1	(T)10	10	1047	1056
c160090.0	c	(CT)7cagtcttca(CT)7	37	1	37
c160090.0	p1	(T)11	11	322	332
c160090.0	c	(CT)6agaactctctcatgt(AG)7aattacaaccagcaaggagaagaacgaagcagag(GA)7	89	948	1036
c160109.0	p1	(T)11	11	1757	1767
c160112.0	p4	(CAGT)6	24	243	266
c160121.0	p1	(T)15	15	547	561
c160169.0	p1	(A)11	11	743	753
c160213.1	p2	(TC)8	16	1	16
c160340.0	c	(CT)7ttgat(GA)6	31	2031	2061
c160352.0	p1	(T)11	11	2680	2690
c160353.0	p2	(CT)6	12	301	312
c160357.0	p1	(T)12	12	964	975
c160370.1	p3	(CAT)5	15	24	38
c160370.1	c	(T)16cac(T)10	29	394	422
c160376.1	p1	(T)11	11	1213	1223
c160377.0	p1	(T)10	10	1433	1442
c160379.0	p2	(TC)7	14	726	739
c160380.0	p1	(A)10	10	258	267
c160384.0	p2	(GA)9	18	1	18
c160391.0	p3	(CAG)5	15	1469	1483
c160396.0	p3	(GAG)5	15	1	15
c160397.0	p2	(GA)7	14	2812	2825
c160417.1	p2	(TC)7	14	251	264
c160417.1	p1	(A)16	16	1695	1710
c160454.0	p1	(T)10	10	2239	2248
c160473.1	c*	(AT)6(T)10*	21	234	254
c160474.0	p2	(GA)8	16	1055	1070
c160484.0	p3	(CTT)6	18	932	949
c160487.0	p1	(T)10	10	274	283
c160492.0	p2	(AG)6	12	178	189
c160492.0	p1	(T)10	10	3187	3196
c160502.0	c	(CA)6aaac(CA)7	30	178	207
c160515.0	c	(CT)6acaattt(TC)6	31	85	115
c160522.0	p1	(A)13	13	145	157
c160526.0	c	(TC)8ttacttcacagatcactca(CT)6	47	6	52
c160531.0	p3	(GAA)5	15	1	15
c160534.0	p3	(GAA)5	15	2010	2024
c160535.0	p1	(T)10	10	1264	1273
c160545.0	p2	(CG)6	12	225	236
c160545.0	p2	(GA)6	12	338	349
c160545.0	p3	(TCA)5	15	594	608
c160556.0	p2	(AG)9	18	17	34
c160567.0	p2	(CG)6	12	1132	1143
c160567.0	p2	(CA)6	12	1335	1346
c160577.2	p2	(GA)8	16	1	16
c160584.0	p1	(T)16	16	722	737
c160584.0	p1	(A)10	10	1151	1160
c160600.0	p3	(AAC)5	15	386	400
c160600.0	p1	(A)12	12	809	820
c160612.0	p2	(CT)8	16	578	593
c160615.0	p2	(TC)7	14	3	16
c160646.0	p1	(A)12	12	173	184
c160652.0	p3	(AAG)5	15	1450	1464
c160653.0	p2	(TC)9	18	1	18
c160653.0	p2	(TC)6	12	205	216
c160664.0	p1	(A)16	16	224	239
c160664.0	c	(GAT)6tctctgatttcccacaactatgggaatcagagaatcaattacagagtaacaatatgtcttcttcttc(T)12	97	3057	3153
c160666.0	p1	(A)13	13	53	65
c160684.0	p3	(ACA)6	18	321	338
c160684.0	p1	(T)17	17	2548	2564
c160688.1	p1	(T)12	12	7	18
c160688.1	p2	(AG)6	12	408	419
c160690.0	p3	(GAA)5	15	1576	1590
c160695.0	p1	(A)11	11	532	542
c160713.1	p3	(GAA)5	15	1642	1656
c160720.0	p2	(GA)7	14	65	78
c160722.1	p1	(A)15	15	105	119
c160723.0	p1	(T)14	14	261	274
c160723.0	p2	(TC)6	12	1059	1070
c160728.0	p2	(CT)9	18	114	131
c160730.0	p2	(CT)6	12	92	103
c160730.0	p1	(T)11	11	736	746
c160735.0	p1	(T)13	13	1455	1467
c160756.0	p1	(T)14	14	122	135
c160768.0	p3	(GCT)5	15	804	818
c160768.0	c	(T)10gcacc(A)11	26	1005	1030
c160772.0	p1	(A)13	13	589	601
c160773.0	p1	(T)12	12	1940	1951
c160783.0	p3	(CCA)6	18	406	423
c160794.1	p2	(TC)6	12	6	17
c160795.0	p1	(A)11	11	635	645
c160802.0	p1	(T)16	16	268	283
c160810.0	p2	(TG)8	16	3006	3021
c160827.0	p1	(T)11	11	1732	1742
c160852.0	p1	(A)16	16	150	165
c160852.0	c	(AG)7tgtat(GA)8	35	2278	2312
c160863.0	p2	(GA)8	16	1473	1488
c160869.0	p3	(ATG)5	15	689	703
c160891.0	p2	(TC)6	12	1107	1118
c160905.0	p3	(TGC)5	15	1386	1400
c160911.0	p2	(AT)6	12	992	1003
c160921.1	p1	(A)11	11	1610	1620
c160932.0	p1	(A)19	19	1	19
c160935.0	p1	(A)12	12	1550	1561
c160960.0	p2	(AG)7	14	389	402
c160989.1	p2	(AC)8	16	79	94
c161003.0	p3	(CCT)5	15	177	191
c161004.0	p1	(A)14	14	2159	2172
c161018.0	p2	(AG)7	14	3201	3214
c161020.0	p1	(A)12	12	102	113
c161029.0	p1	(T)15	15	1011	1025
c161034.0	p1	(A)11	11	170	180
c161055.0	p3	(GGA)6	18	9	26
c161059.0	c	(GGT)5cgtcggtcaagggtgggttcgatggcggaaagggatattggtgaataataagaggtcgac(TGT)7	96	1634	1729
c161099.0	p3	(GAT)5	15	1096	1110
c161104.0	p3	(TCT)5	15	64	78
c161113.0	p2	(TC)6	12	288	299
c161113.0	p3	(GAT)5	15	1460	1474
c161115.0	p2	(CT)9	18	193	210
c161127.0	p1	(T)11	11	1284	1294
c161139.0	p3	(AGA)5	15	978	992
c161139.0	p2	(GA)6	12	1600	1611
c161166.0	p2	(AG)8	16	1	16
c161166.0	p2	(TG)6	12	2247	2258
c161166.0	p1	(T)12	12	2375	2386
c161169.0	p2	(AC)6	12	85	96
c161176.0	p1	(A)13	13	1284	1296
c161182.0	p3	(CCT)5	15	983	997
c161202.0	p3	(TGC)5	15	1549	1563
c161221.0	p3	(TTC)5	15	176	190
c161260.0	p3	(ATG)6	18	1029	1046
c161260.0	p3	(GAT)5	15	1481	1495
c161274.3	p2	(CT)9	18	1618	1635
c161275.0	p3	(TCA)5	15	405	419
c161304.0	p1	(T)12	12	296	307
c161305.0	p3	(TCC)6	18	64	81
c161348.0	p1	(A)18	18	1278	1295
c161351.0	p1	(T)16	16	1	16
c161351.0	p2	(TC)8	16	1562	1577
c161356.0	p2	(AG)6	12	1894	1905
c161364.0	p2	(AG)9	18	1395	1412
c161377.0	p1	(A)11	11	1099	1109
c161386.0	p1	(T)10	10	1075	1084
c161401.0	p1	(A)10	10	853	862
c161420.0	p2	(GA)10	20	1	20
c161450.0	p1	(A)11	11	82	92
c161450.0	p2	(GT)7	14	1267	1280
c161452.0	p2	(GA)6	12	103	114
c161472.0	p2	(TC)6	12	1431	1442
c161472.0	p2	(TC)7	14	1567	1580
c161477.0	p2	(TC)6	12	30	41
c161500.0	p1	(A)11	11	41	51
c161528.0	p3	(GTT)5	15	1101	1115
c161530.0	p3	(TCT)5	15	735	749
c161537.0	p2	(GA)8	16	38	53
c161537.0	p3	(TAA)5	15	326	340
c161537.0	p1	(A)10	10	1031	1040
c161539.0	p1	(A)10	10	378	387
c161546.0	p2	(AG)9	18	3	20
c161558.0	p3	(AAG)6	18	1	18
c161558.0	p1	(A)14	14	578	591
c161566.0	p2	(TA)8	16	1	16
c161648.0	p2	(AC)6	12	10	21
c161685.1	c	(T)17agtaagtaattacgtttgtgaaca(T)17	58	1212	1269
c161757.0	p1	(T)13	13	963	975
c161757.0	p1	(C)15	15	1440	1454
c161763.0	p1	(T)13	13	2073	2085
c161774.0	p1	(G)16	16	480	495
c161792.0	p3	(GAA)7	21	2	22
c161792.0	p1	(T)11	11	429	439
c161812.0	p1	(T)15	15	1	15
c161842.0	p1	(A)15	15	4	18
c161842.0	p2	(GT)6	12	1272	1283
c161932.0	p3	(AAT)5	15	164	178
c161932.0	p1	(A)10	10	972	981
c161932.0	p1	(T)10	10	1178	1187
c161964.0	p3	(TCT)5	15	1345	1359
c161966.0	p2	(CA)9	18	148	165
c161998.0	p1	(T)10	10	3627	3636
c162022.0	p1	(T)11	11	940	950
c162062.0	p1	(G)11	11	909	919
c162062.0	p2	(CT)8	16	1205	1220
c162062.0	c	(T)10ctggcacacatattgttaccatttgtgtaatacttgtgcacaaaacaattgggatcccctctttatttttgttttatgcataaag(T)10	105	1343	1447
c162087.0	p3	(GTG)5	15	1433	1447
c162115.0	p1	(T)11	11	83	93
c162127.0	p3	(CAA)5	15	158	172
c162176.0	p2	(TC)7	14	3	16
c162184.0	p1	(A)11	11	56	66
c162197.0	p2	(TA)7	14	37	50
c162198.0	p2	(CA)9	18	854	871
c162207.0	p3	(CAG)5	15	11	25
c162207.0	p3	(GCA)5	15	349	363
c162249.0	p1	(A)10	10	333	342
c162268.0	p2	(TA)6	12	214	225
c162282.0	p2	(TA)7	14	2624	2637
c162304.1	p3	(CAA)6	18	405	422
c162310.0	p1	(T)14	14	1058	1071
c162381.0	p2	(AG)6	12	2268	2279
c162414.0	p1	(T)16	16	910	925
c162439.0	p1	(A)11	11	1368	1378
c162454.0	p1	(A)10	10	71	80
c162482.0	p3	(GTG)5	15	286	300
c162497.0	p2	(CT)7	14	135	148
c162515.0	p3	(ATA)5	15	1094	1108
c162537.0	p3	(GTT)5	15	508	522
c162537.0	p3	(TCT)5	15	1083	1097
c162557.0	p2	(AG)7	14	19	32
c162557.0	p1	(T)10	10	2197	2206
c162573.1	p1	(A)12	12	1131	1142
c162604.0	p1	(A)13	13	431	443
c162622.0	p2	(GA)8	16	9	24
c162631.0	p1	(A)12	12	397	408
c162631.0	p3	(GAA)5	15	1731	1745
c162632.0	p1	(A)16	16	1153	1168
c162632.0	p3	(GTG)5	15	2943	2957
c162648.0	p1	(A)14	14	1319	1332
c162659.0	p2	(GA)6	12	458	469
c162659.0	p2	(TG)6	12	641	652
c162698.0	p2	(TC)8	16	1	16
c162700.0	p2	(TC)7	14	1	14
c162704.0	p3	(TTA)5	15	47	61
c162708.1	p2	(GA)10	20	1	20
c162711.0	p2	(TC)6	12	1242	1253
c162731.0	p2	(GA)6	12	1800	1811
c162760.1	p2	(AT)8	16	917	932
c162766.0	p1	(A)12	12	1701	1712
c162773.0	p1	(A)10	10	2586	2595
c162777.0	c	(A)11tcgatccttatacctccctctcctttccctttc(T)10	54	1033	1086
c162779.0	p2	(CT)6	12	11	22
c162783.0	p2	(CT)9	18	3	20
c162786.0	p2	(GA)6	12	1	12
c162798.0	p1	(T)11	11	1107	1117
c162821.0	p2	(AG)8	16	1522	1537
c162864.0	p1	(A)12	12	642	653
c162893.0	p3	(TCT)5	15	567	581
c162910.0	p2	(GA)10	20	1	20
c162920.0	p1	(A)11	11	1009	1019
c162996.0	p3	(ATA)6	18	842	859
c163009.1	p1	(T)10	10	193	202
c163009.1	p1	(T)11	11	563	573
c163029.0	p1	(A)12	12	26	37
c163063.0	p1	(T)13	13	1780	1792
c163078.0	p1	(A)10	10	492	501
c163088.0	p2	(TC)8	16	1465	1480
c163111.0	p5	(TATTT)5	25	46	70
c163116.0	p2	(CT)6	12	265	276
c163116.0	p1	(T)10	10	3586	3595
c163148.0	p2	(CT)8	16	1	16
c163171.0	p3	(TCC)6	18	1715	1732
c163171.0	p2	(AG)7	14	2693	2706
c163172.0	p1	(A)11	11	732	742
c163172.0	p1	(A)12	12	1213	1224
c163178.0	p2	(GA)6	12	1471	1482
c163179.1	p3	(AGA)5	15	108	122
c163184.0	p1	(A)10	10	1	10
c163189.0	p2	(GA)8	16	1483	1498
c163191.0	p1	(T)10	10	206	215
c163193.0	p1	(A)10	10	1290	1299
c163205.0	p2	(CA)9	18	187	204
c163207.0	p2	(CT)9	18	193	210
c163229.0	p2	(GT)6	12	665	676
c163234.0	p3	(TTG)5	15	1283	1297
c163234.0	p2	(AG)7	14	1635	1648
c163235.0	p1	(T)13	13	729	741
c163235.0	p1	(T)10	10	1355	1364
c163246.0	c	(GA)6tagaagtgacagagaagaagatacaacaaaaggaggcgcctgaggcggttctatctctctctcttgtccctcgtctctc(CT)6	103	29	131
c163246.0	p1	(T)17	17	822	838
c163259.0	p2	(AG)7	14	25	38
c163263.0	p1	(A)12	12	638	649
c163264.0	p2	(CT)6	12	26	37
c163270.0	p2	(GA)8	16	976	991
c163270.0	p2	(GA)6	12	1178	1189
c163293.0	c	(GAA)5agcattggtttgaa(GTC)6	47	2157	2203
c163301.1	c	(AT)7tccaacaataattatagcaaagatgatttaaatttctcaaggtggtttatggactcaataaaaatggcgggttttg(CTT)5	105	264	368
c163302.0	p2	(CA)6	12	674	685
c163302.0	p1	(C)13	13	787	799
c163304.0	p1	(A)13	13	1109	1121
c163313.0	p3	(TCA)5	15	1123	1137
c163336.0	p2	(AG)7	14	1066	1079
c163342.2	p3	(TTC)5	15	216	230
c163343.0	p1	(T)10	10	52	61
c163348.0	p3	(CAC)5	15	1708	1722
c163358.0	p1	(T)15	15	1002	1016
c163387.0	c	(CT)8tcaattttctcggaattcagctcaactctt(TC)7	60	1	60
c163391.2	p1	(T)17	17	1241	1257
c163391.3	p2	(TG)11	22	2081	2102
c163395.0	p1	(A)10	10	192	201
c163401.0	p1	(A)10	10	1563	1572
c163404.0	p1	(A)11	11	2789	2799
c163422.1	p3	(GAT)6	18	460	477
c163445.2	c	(TGG)5gcattgttggatttgagaatggatgcatttggtgtaa(TGG)5	67	1523	1589
c163453.0	p2	(TC)6	12	556	567
c163455.0	p1	(A)10	10	1352	1361
c163455.0	p1	(T)11	11	2055	2065
c163479.0	p1	(T)11	11	470	480
c163479.0	p1	(T)16	16	1230	1245
c163481.1	p2	(AG)7	14	1892	1905
c163494.0	p1	(A)17	17	1661	1677
c163508.0	p2	(AG)6	12	3594	3605
c163540.0	p1	(A)13	13	165	177
c163541.0	p3	(ACA)5	15	935	949
c163545.0	p2	(AT)9	18	265	282
c163583.0	p2	(AG)6	12	1348	1359
c163590.0	p2	(TC)8	16	1269	1284
c163602.1	p3	(CTT)5	15	2231	2245
c163619.1	p1	(A)11	11	2830	2840
c163626.0	p1	(T)10	10	1240	1249
c163640.0	p1	(T)10	10	157	166
c163651.1	p2	(CA)7	14	1294	1307
c163674.0	p1	(T)12	12	1006	1017
c163746.0	p3	(CTT)6	18	88	105
c163758.0	p3	(AAG)5	15	578	592
c163784.0	p2	(AT)9	18	481	498
c163785.0	p1	(T)13	13	2	14
c163792.0	p1	(A)10	10	1468	1477
c163805.0	p1	(T)11	11	14	24
c163834.0	p1	(A)15	15	498	512
c163853.0	p2	(AG)9	18	988	1005
c163853.0	p2	(CT)7	14	1192	1205
c163863.0	p1	(T)17	17	2597	2613
c163888.1	c	(TC)6tttctctc(TA)6	32	1	32
c163890.0	p2	(CT)6	12	1005	1016
c163906.0	p2	(TA)6	12	760	771
c163920.0	p1	(T)10	10	41	50
c163920.0	p2	(AC)6	12	208	219
c163921.0	p1	(T)13	13	71	83
c163921.0	p1	(T)10	10	372	381
c163921.0	p1	(A)11	11	1539	1549
c163931.0	p1	(A)15	15	269	283
c163959.0	p1	(A)10	10	41	50
c163959.0	p2	(GA)6	12	1292	1303
c163961.0	p1	(A)14	14	1085	1098
c163983.0	p3	(AGA)5	15	63	77
c164006.1	c	(T)13gctaaaacgaaattatagggaagttaattaaacacatgtgagactttactgatttattcttgcagaattcaagatgttattttattttacttgtc(A)12	120	245	364
c164006.1	p1	(A)10	10	937	946
c164018.0	p1	(A)15	15	1	15
c164018.0	p3	(TAC)5	15	168	182
c164018.0	p1	(T)12	12	1465	1476
c164044.0	p3	(TGG)5	15	2712	2726
c164057.0	p3	(CAA)6	18	170	187
c164057.0	p1	(T)10	10	2013	2022
c164069.3	p2	(CT)6	12	872	883
c164081.1	p3	(TTG)5	15	1177	1191
c164123.0	p2	(CT)7	14	1286	1299
c164137.0	p3	(TTC)5	15	230	244
c164144.1	p3	(GAT)5	15	2194	2208
c164144.1	p3	(TCT)5	15	2507	2521
c164155.0	p1	(A)15	15	720	734
c164159.0	p2	(GA)6	12	2893	2904
c164161.1	p2	(TC)8	16	212	227
c164161.1	p1	(T)10	10	1059	1068
c164167.0	p1	(T)10	10	2116	2125
c164198.0	p2	(GA)8	16	1954	1969
c164238.2	p1	(A)10	10	633	642
c164246.0	p3	(TTC)6	18	347	364
c164256.0	p1	(A)14	14	194	207
c164256.0	p1	(A)10	10	583	592
c164263.0	p1	(T)14	14	5	18
c164263.0	p2	(GA)6	12	259	270
c164263.0	p1	(A)14	14	3299	3312
c164275.0	p1	(T)13	13	813	825
c164277.0	p2	(GA)6	12	2371	2382
c164280.0	p1	(T)12	12	1406	1417
c164345.1	p1	(A)12	12	1	12
c164350.2	p1	(T)10	10	1178	1187
c164361.0	p2	(TC)8	16	2266	2281
c164365.0	p1	(T)10	10	1	10
c164383.0	p3	(CGC)5	15	1601	1615
c164413.0	p1	(T)11	11	654	664
c164421.0	p1	(A)12	12	907	918
c164423.0	p3	(ATG)5	15	1025	1039
c164429.1	p3	(GAT)5	15	718	732
c164442.0	p3	(CTT)6	18	949	966
c164442.0	p2	(GA)6	12	1243	1254
c164442.0	p1	(T)11	11	1799	1809
c164449.1	p1	(A)17	17	5	21
c164453.0	p3	(AAT)6	18	602	619
c164460.0	p2	(TG)6	12	845	856
c164462.0	p1	(G)13	13	12	24
c164462.1	p1	(T)10	10	963	972
c164470.0	c	(T)10cccttaa(T)15ctcataatttttccggatgataataatatt(A)12	74	521	594
c164470.0	p3	(GTT)5	15	986	1000
c164470.0	p2	(AG)9	18	1373	1390
c164474.0	p3	(TGA)5	15	341	355
c164481.0	p1	(A)16	16	1	16
c164481.0	p1	(A)10	10	323	332
c164483.0	p1	(A)16	16	169	184
c164488.0	p1	(T)10	10	103	112
c164488.0	p3	(GAG)5	15	958	972
c164488.0	p2	(GA)7	14	1226	1239
c164491.0	p1	(A)12	12	330	341
c164491.0	p2	(AG)6	12	3038	3049
c164513.0	p2	(TC)7	14	54	67
c164513.0	c	(T)11cttcatcatcttgagatctctgacaaagcaaaagaaatgaaggtttgattctcacttttactcttgatttcagtatattcttgcacact(CA)6	112	287	398
c164513.0	p3	(GCA)5	15	982	996
c164517.0	p1	(A)12	12	10	21
c164517.0	p1	(A)11	11	168	178
c164522.0	p1	(A)14	14	64	77
c164522.0	p1	(T)14	14	1199	1212
c164524.0	p1	(A)13	13	162	174
c164524.0	p3	(GAT)6	18	2331	2348
c164524.0	p2	(AG)7	14	2530	2543
c164535.0	p3	(CTC)5	15	124	138
c164559.0	p1	(A)10	10	118	127
c164562.0	c	(TC)9actctcagcccacaacattactacgcacaacacaacacaaaacaatgcttatcc(CT)7	86	2	87
c164572.0	p2	(GA)7	14	124	137
c164572.0	p1	(T)11	11	736	746
c164589.0	p1	(T)10	10	2185	2194
c164596.0	p2	(CT)8	16	3	18
c164596.0	p3	(AGT)6	18	1242	1259
c164606.0	p1	(A)12	12	111	122
c164606.0	p2	(GA)7	14	564	577
c164606.0	p1	(T)10	10	945	954
c164632.0	p1	(T)14	14	1088	1101
c164651.0	p3	(GGC)5	15	787	801
c164657.0	p3	(AGA)5	15	3245	3259
c164685.0	p1	(T)13	13	100	112
c164686.0	p2	(GA)9	18	2	19
c164719.0	c	(TGG)6aattgaagatgattttgatgaccttgatacagttttacctttaactttgcctttacttctttgg(AAC)5	97	266	362
c164719.0	p1	(T)17	17	1138	1154
c164725.0	p2	(GA)6	12	2410	2421
c164727.0	p2	(CT)6	12	727	738
c164727.0	p1	(T)12	12	981	992
c164728.2	p2	(CA)9	18	1	18
c164739.0	p2	(TC)7	14	1042	1055
c164758.1	p1	(A)13	13	234	246
c164764.0	p1	(A)10	10	96	105
c164764.0	p2	(CT)8	16	1060	1075
c164767.0	p1	(A)10	10	368	377
c164775.0	p3	(AGG)7	21	2	22
c164775.0	p1	(T)10	10	2334	2343
c164789.0	p1	(A)10	10	914	923
c164792.0	p2	(AT)8	16	26	41
c164802.0	p2	(AG)7	14	127	140
c164823.1	p2	(AG)6	12	2128	2139
c164830.0	p3	(TTC)7	21	2	22
c164877.0	p2	(AG)9	18	8	25
c164877.0	p2	(TC)7	14	1147	1160
c164878.0	p3	(TGG)5	15	1051	1065
c164931.0	p3	(GCT)5	15	1315	1329
c164949.0	p2	(TC)8	16	1	16
c164949.0	p1	(T)10	10	1690	1699
c164966.0	p3	(CTC)6	18	88	105
c164970.0	p1	(T)11	11	361	371
c164970.0	p1	(A)10	10	937	946
c164977.0	p2	(GA)8	16	6	21
c164987.0	p2	(CT)7	14	130	143
c164987.0	p1	(T)10	10	1591	1600
c164993.0	p1	(T)15	15	1165	1179
c164994.0	p3	(TGT)6	18	1054	1071
c164996.0	p1	(A)12	12	210	221
c165000.0	p2	(CT)6	12	2091	2102
c165012.0	c	(T)10aatt(A)13	27	3183	3209
c165012.0	p2	(TA)6	12	3450	3461
c165012.0	p2	(AG)6	12	3576	3587
c165013.0	c	(T)10aaggacacttaccttcaaggacccttctctgtaggacacttctctgatcaaaaagaccaaacccatt(A)12	89	1322	1410
c165018.1	p3	(TGG)5	15	1312	1326
c165048.0	c	(GGT)5gaaatctcatttcttatttcagagaaac(A)10	53	75	127
c165051.0	p2	(AG)6	12	786	797
c165051.0	p1	(A)10	10	1008	1017
c165053.0	p1	(A)10	10	71	80
c165061.0	p1	(T)10	10	289	298
c165061.0	p1	(A)11	11	963	973
c165069.0	p2	(TA)8	16	1652	1667
c165100.0	p1	(T)13	13	85	97
c165105.0	p1	(T)12	12	3398	3409
c165109.0	p1	(G)10	10	2	11
c165132.0	p1	(A)10	10	37	46
c165132.0	p1	(T)15	15	426	440
c165148.0	p3	(CAC)7	21	403	423
c165152.0	p3	(ATT)5	15	126	140
c165157.0	p1	(T)14	14	342	355
c165157.0	p1	(C)15	15	513	527
c165157.0	p1	(T)10	10	815	824
c165159.0	p1	(T)10	10	590	599
c165176.0	p1	(T)13	13	992	1004
c165188.0	p1	(A)12	12	40	51
c165217.0	p1	(A)15	15	936	950
c165217.0	p2	(AG)8	16	1361	1376
c165238.0	c	(T)10ccctgttcgagagagaa(AG)6	39	2392	2430
c165249.0	c	(T)16agagtggttgatgcattatcaaaaaagtgatttgtgtaggtgattttgctcatcacacctgtgac(AG)6	93	100	192
c165258.0	c	(T)14aatcgataaagattaattcttataaagcataagattgcatcaaaatgtctaactaaatatatcccttaataactggcaagtac(A)13	110	8	117
c165265.0	p2	(CT)8	16	9	24
c165265.0	p1	(A)11	11	815	825
c165276.0	c	(A)10caaaaaaaacctggaatttgatagtatctatggcaattttttttgaatgttgga(T)11	75	1	75
c165290.0	p3	(ATA)5	15	8	22
c165314.1	p3	(GCG)5	15	561	575
c165321.0	p1	(A)10	10	1085	1094
c165331.0	p3	(CTT)5	15	151	165
c165331.0	p1	(A)14	14	1064	1077
c165332.1	p2	(AT)7	14	1236	1249
c165334.0	p1	(T)10	10	25	34
c165336.0	p3	(CTT)5	15	1500	1514
c165358.0	p2	(TG)9	18	274	291
c165366.0	p3	(GAT)6	18	1048	1065
c165374.0	p3	(ATT)6	18	641	658
c165374.0	p1	(A)10	10	1069	1078
c165380.1	p3	(CGG)7	21	1	21
c165391.0	p2	(AG)6	12	1489	1500
c165391.0	p1	(T)17	17	1621	1637
c165402.0	c	(CAA)5ccccacccccacagtccaaagcacggcggcgacgc(GA)6	62	1691	1752
c165421.0	p1	(T)10	10	92	101
c165421.0	p1	(T)13	13	381	393
c165434.0	p3	(TCG)5	15	1399	1413
c165437.0	p1	(T)10	10	1451	1460
c165442.0	p1	(A)10	10	422	431
c165448.0	p3	(CAG)5	15	784	798
c165448.0	p1	(T)10	10	1283	1292
c165466.0	p1	(A)10	10	477	486
c165466.0	p1	(A)12	12	1174	1185
c165468.0	c	(TC)6tacttttacccccaaaaattgagacgtgtctttgacacaccgaatctctctctctatcctctctccctcactctt(TC)7ctctgcaacta(CT)9	130	2	131
c165469.0	p1	(T)13	13	63	75
c165469.0	p2	(GA)6	12	2020	2031
c165475.0	p1	(T)16	16	1379	1394
c165484.0	p1	(A)16	16	9	24
c165485.1	p1	(T)12	12	1264	1275
c165494.0	p1	(T)12	12	1232	1243
c165495.0	p1	(T)11	11	1310	1320
c165518.0	p2	(GA)7	14	1395	1408
c165520.0	p1	(A)15	15	1017	1031
c165530.0	p2	(GA)7	14	3212	3225
c165536.0	p2	(AG)6	12	86	97
c165546.0	p2	(AG)10	20	1	20
c165595.0	p3	(CAG)6	18	1579	1596
c165602.0	p3	(GAA)5	15	1	15
c165615.0	p1	(G)17	17	1	17
c165616.0	p1	(A)10	10	1191	1200
c165630.0	p1	(T)12	12	2004	2015
c165631.0	p2	(TC)8	16	4	19
c165631.0	p2	(TC)7	14	1149	1162
c165635.0	p1	(A)10	10	1159	1168
c165637.0	p2	(AG)6	12	1707	1718
c165639.0	p1	(A)10	10	389	398
c165678.0	p1	(T)12	12	1697	1708
c165678.0	p2	(CT)7	14	2894	2907
c165678.0	p1	(A)10	10	3652	3661
c165696.0	p1	(T)13	13	1313	1325
c165704.0	p2	(TC)6	12	1952	1963
c165711.1	p4	(ATAG)5	20	2187	2206
c165712.1	p2	(TA)7	14	967	980
c165718.0	p3	(AGA)5	15	1671	1685
c165718.0	p1	(A)12	12	2245	2256
c165722.0	p3	(TCC)7	21	1374	1394
c165725.0	p3	(CAA)5	15	185	199
c165725.0	p3	(CAC)5	15	768	782
c165725.0	p2	(CT)7	14	1617	1630
c165732.0	p1	(A)10	10	507	516
c165740.0	p1	(A)11	11	1735	1745
c165746.0	p1	(A)10	10	116	125
c165748.0	p2	(CA)6	12	222	233
c165749.0	p1	(T)12	12	96	107
c165749.0	p1	(T)10	10	1735	1744
c165764.0	p2	(AC)7	14	41	54
c165767.0	c	(TC)6tgtcttt(TC)6	31	22	52
c165767.1	p1	(A)11	11	1460	1470
c165774.0	p1	(T)10	10	1	10
c165783.0	p2	(AG)6	12	1220	1231
c165787.0	p3	(CGC)5	15	432	446
c165791.0	p2	(AG)7	14	2048	2061
c165801.1	p1	(T)10	10	13	22
c165807.1	p2	(CT)7	14	185	198
c165807.1	p2	(TC)6	12	341	352
c165807.1	p1	(C)12	12	1138	1149
c165825.0	p1	(T)11	11	84	94
c165842.0	p3	(ACT)5	15	2259	2273
c165857.0	p3	(TTC)5	15	9	23
c165877.0	p1	(T)14	14	152	165
c165886.0	p3	(GTA)5	15	1605	1619
c165887.0	p3	(GAA)6	18	1	18
c165894.0	p1	(A)18	18	2	19
c165894.0	p1	(T)10	10	1460	1469
c165902.1	p2	(GA)6	12	1539	1550
c165917.0	p1	(T)16	16	1	16
c165932.0	p2	(TA)6	12	393	404
c165932.0	p2	(TA)6	12	1132	1143
c165934.0	p3	(CAG)5	15	619	633
c165937.0	p1	(T)15	15	900	914
c165937.0	p1	(C)14	14	1824	1837
c165952.0	p2	(TG)6	12	1973	1984
c165964.0	p2	(AG)7	14	176	189
c165988.0	p2	(TG)9	18	424	441
c166004.0	p1	(T)16	16	755	770
c166010.0	p2	(TC)6	12	1	12
c166010.0	p1	(T)10	10	670	679
c166020.0	p3	(GAT)5	15	1392	1406
c166023.0	p2	(CT)7	14	2	15
c166023.0	c	(GTG)6ccaccgcttctagaagcctgtttaacggtgg(ACC)6	67	1146	1212
c166046.0	p2	(GA)7	14	1551	1564
c166048.0	p3	(CCA)5	15	1892	1906
c166055.0	p1	(A)10	10	13	22
c166055.0	p3	(GAA)5	15	203	217
c166055.0	c	(CTT)6cggaacgatgaattccgccattaatcttcttctcttttccttcttctt(CAA)5	81	439	519
c166063.0	p1	(A)10	10	977	986
c166064.0	p2	(CT)7	14	191	204
c166064.0	p1	(T)11	11	568	578
c166064.0	p1	(T)13	13	880	892
c166065.1	p2	(AG)7	14	186	199
c166065.1	p3	(TCT)5	15	1462	1476
c166080.0	p2	(AG)6	12	1375	1386
c166101.0	p1	(T)14	14	1778	1791
c166104.0	p1	(T)10	10	886	895
c166107.0	c	(T)13gaagaataatttaaggaagaaggatttatgcttcaagaagatttcttgtgtattttattagagttttgtgggttgaagattg(A)12	107	588	694
c166123.0	p1	(A)10	10	994	1003
c166125.0	c	(TCT)5ggactcttcttctagac(TCT)5	47	1259	1305
c166157.0	p3	(TCA)5	15	179	193
c166168.0	p2	(CT)7	14	1	14
c166178.0	c	(T)10gctcatgacaaaaacagtctagttggatgaaaaagactatttttcttcttctactttttaacttattgctgttgttatacttatcaatt(A)14	113	691	803
c166184.1	p2	(TC)9	18	1	18
c166193.0	p1	(T)12	12	782	793
c166193.0	p1	(A)10	10	926	935
c166197.1	p2	(CT)7	14	11	24
c166218.0	p2	(AG)6	12	87	98
c166222.0	p1	(T)17	17	2	18
c166228.0	c	(A)13gaaaaagaatctgaagagaagtaatgaaaaatcacttccatataatatatcatcattcaaatctatttctcatgca(T)10	99	205	303
c166230.0	p2	(GA)6	12	1	12
c166237.0	p1	(A)11	11	53	63
c166241.1	p2	(GA)6	12	3	14
c166241.1	p3	(TCT)5	15	231	245
c166248.0	p2	(TC)7	14	1449	1462
c166251.0	p2	(AT)8	16	33	48
c166256.0	p2	(AG)7	14	288	301
c166256.0	p2	(AT)8	16	742	757
c166257.1	p2	(GA)7	14	48	61
c166257.1	p2	(TC)6	12	188	199
c166260.0	p2	(GA)6	12	1675	1686
c166267.0	p2	(AG)7	14	1	14
c166272.0	p3	(CTT)5	15	441	455
c166274.0	p2	(CT)10	20	1	20
c166298.0	p1	(A)10	10	167	176
c166298.0	p2	(TC)7	14	1279	1292
c166299.0	p1	(A)13	13	16	28
c166312.0	p2	(TC)6	12	217	228
c166318.0	c	(T)14gaattaaatttatttagaggtggcttctcgcttatgcattttagtaagcat(TGG)6attgtgagtgagagatactgaagtgaagattcagttgtggagtatcttttttgttagcgtcgtttgaatttgat(TGA)5	172	1430	1601
c166318.0	p4	(GAGT)5	20	1723	1742
c166331.0	p2	(AT)6	12	86	97
c166343.0	p1	(T)12	12	323	334
c166372.0	p1	(A)14	14	191	204
c166372.0	p1	(A)12	12	1865	1876
c166378.0	p2	(GC)6	12	973	984
c166381.0	p1	(T)12	12	884	895
c166410.2	p1	(T)13	13	107	119
c166421.1	c	(AG)6gagagagagtgaacagagctcgtgtagggttttggcgaggaagaagacgac(GGA)5	78	2	79
c166421.1	p3	(GCC)5	15	1180	1194
c166424.0	p3	(TCC)6	18	78	95
c166448.0	p1	(T)13	13	1042	1054
c166456.0	p1	(T)10	10	88	97
c166475.0	p1	(A)12	12	516	527
c166479.0	p3	(GAT)6	18	749	766
c166479.0	p2	(AG)7	14	1030	1043
c166482.0	p1	(A)11	11	914	924
c166486.0	p3	(TTC)6	18	29	46
c166490.0	p3	(TTC)5	15	143	157
c166490.0	p5	(TCTAG)5	25	323	347
c166495.1	p3	(TCT)6	18	845	862
c166511.0	p1	(A)13	13	106	118
c166524.0	p2	(TA)8	16	114	129
c166524.0	p1	(A)10	10	1054	1063
c166532.0	p1	(T)10	10	461	470
c166536.0	p1	(A)15	15	260	274
c166547.0	p1	(A)16	16	1188	1203
c166570.0	p3	(TTG)5	15	1242	1256
c166639.0	p2	(GA)8	16	3819	3834
c166665.0	p1	(A)14	14	61	74
c166665.0	c	(TCT)5tcgtaacgtccga(TC)6	40	1481	1520
c166671.0	p2	(CT)7	14	8	21
c166671.0	p1	(A)10	10	3149	3158
c166679.0	p1	(T)10	10	487	496
c166679.0	p1	(A)12	12	936	947
c166682.0	p2	(TA)9	18	135	152
c166682.0	p2	(AT)7	14	1231	1244
c166684.1	p3	(CTC)5	15	36	50
c166703.3	c	(GA)8ggggaagtgggtatactagttgg(GA)6	51	1	51
c166717.0	p1	(A)15	15	809	823
c166723.0	c	(C)10(T)10	20	39	58
c166746.0	p2	(CT)7	14	1	14
c166748.0	p2	(CT)6	12	251	262
c166748.0	p3	(GGA)5	15	517	531
c166753.0	p1	(A)10	10	129	138
c166769.0	p1	(T)16	16	5	20
c166778.0	p3	(TGG)5	15	678	692
c166787.0	p1	(T)12	12	2093	2104
c166789.0	p1	(T)15	15	94	108
c166789.0	p1	(T)10	10	328	337
c166789.0	p1	(T)15	15	981	995
c166790.0	p3	(ATA)5	15	1001	1015
c166798.1	p2	(TC)9	18	1	18
c166804.0	p2	(TA)6	12	1182	1193
c166807.0	p1	(T)11	11	865	875
c166812.1	p3	(CAA)5	15	87	101
c166825.0	p1	(A)10	10	36	45
c166826.0	p3	(GAC)5	15	299	313
c166832.1	p2	(GA)7	14	1194	1207
c166839.0	p1	(A)15	15	3526	3540
c166840.0	p1	(A)10	10	72	81
c166870.0	p2	(GA)9	18	1283	1300
c166889.0	p2	(TC)7	14	1	14
c166889.0	p1	(T)10	10	1263	1272
c166894.0	p3	(TTC)5	15	287	301
c166895.1	p4	(GCTT)5	20	167	186
c166897.0	p2	(GA)8	16	8	23
c166898.0	p2	(GA)6	12	1177	1188
c166902.0	p2	(AT)8	16	208	223
c166903.0	p2	(TC)10	20	1	20
c166905.0	p1	(A)16	16	79	94
c166905.0	p3	(CAC)5	15	1193	1207
c166908.0	p2	(TC)6	12	1580	1591
c166915.0	p3	(CAA)5	15	272	286
c166915.0	p2	(GA)8	16	3198	3213
c166920.0	p1	(T)10	10	274	283
c166922.0	p3	(GAT)5	15	753	767
c166931.1	p3	(TGT)5	15	3	17
c166931.1	p2	(GA)8	16	1114	1129
c166931.1	c	(AG)6ta(G)12	26	1279	1304
c166935.0	p3	(TCA)5	15	591	605
c166939.0	c	(A)17ctaacaagcttatattttataccattctaccactcttctaagaccagtacaaagcaatctcagagctaacaagcccaacattttgaaccatcaatc(T)11	124	1	124
c166939.0	p2	(GA)8	16	2751	2766
c166945.0	p1	(T)10	10	398	407
c166945.0	p1	(A)11	11	643	653
c166945.0	p1	(A)12	12	2137	2148
c166953.0	p1	(A)11	11	209	219
c166964.1	p2	(TC)6	12	62	73
c166965.0	p1	(A)11	11	1522	1532
c166975.0	p1	(T)11	11	558	568
c166975.0	p1	(T)16	16	1401	1416
c166985.0	p1	(A)10	10	180	189
c166986.0	p1	(A)11	11	1275	1285
c166988.0	p2	(TC)7	14	47	60
c166992.0	p2	(CT)6	12	81	92
c166992.0	p2	(CT)7	14	207	220
c167004.0	p1	(A)14	14	6	19
c167004.1	p2	(CT)8	16	1	16
c167016.1	p2	(TC)9	18	4051	4068
c167022.0	p1	(T)10	10	14	23
c167025.0	p2	(TC)9	18	1	18
c167029.0	p2	(AG)6	12	1569	1580
c167032.0	p2	(GA)9	18	6	23
c167034.0	p2	(GA)8	16	1	16
c167034.0	p1	(T)10	10	2219	2228
c167046.1	c	(A)12caacaacaaccatatcctctggttacccaaaaatt(A)11	58	127	184
c167046.1	p1	(A)14	14	288	301
c167051.0	p1	(T)10	10	1101	1110
c167064.0	p1	(A)14	14	10	23
c167064.0	p1	(A)11	11	606	616
c167064.0	p1	(T)11	11	1432	1442
c167065.0	p1	(T)10	10	904	913
c167082.0	p1	(G)11	11	874	884
c167092.0	p1	(T)11	11	917	927
c167096.0	p1	(T)10	10	450	459
c167100.0	p3	(AGA)6	18	333	350
c167125.0	p2	(AG)8	16	2420	2435
c167132.0	p1	(A)10	10	197	206
c167134.0	c	(AT)6ttacttcaattgtttcttttaaagggtcttctgggttttgattgaatgaatggtt(TGA)5	82	1036	1117
c167142.0	p1	(T)10	10	38	47
c167145.0	p2	(TA)7	14	175	188
c167148.0	p3	(ATC)5	15	182	196
c167153.0	p2	(AG)6	12	1014	1025
c167165.0	p2	(AG)8	16	2138	2153
c167167.0	p3	(ACC)5	15	103	117
c167173.0	p2	(GA)7	14	1335	1348
c167176.0	p1	(T)11	11	648	658
c167188.1	p2	(GA)7	14	1989	2002
c167198.0	p1	(A)11	11	1335	1345
c167211.0	p1	(A)11	11	488	498
c167211.0	c	(A)14tgaacacaaaaagttcagtaataaactaaactatctcttcctttctctatgttcttacaacttacataaaactggattttcttcttctccttttc(T)14	123	1022	1144
c167224.0	p1	(A)16	16	1	16
c167245.0	p1	(T)11	11	153	163
c167245.0	c	(CT)7tgagaaacagagtcttctaactaaacaatgatgaaattggttacttttggtattggatttgggatat(GAA)5	96	322	417
c167260.1	p1	(T)11	11	1341	1351
c167276.0	p1	(A)10	10	778	787
c167287.1	p1	(T)13	13	723	735
c167288.1	p1	(T)10	10	763	772
c167292.0	p1	(T)15	15	1028	1042
c167338.0	p2	(CT)9	18	376	393
c167349.1	c	(GA)6tgcaacgtttgtatttg(T)14	43	83	125
c167384.0	p1	(T)15	15	1	15
c167384.0	p2	(GA)6	12	554	565
c167397.0	p1	(T)12	12	250	261
c167428.0	p2	(GA)6	12	1237	1248
c167438.0	p1	(T)13	13	1812	1824
c167451.0	p1	(T)10	10	843	852
c167460.0	p1	(C)12	12	54	65
c167463.0	p1	(A)15	15	1	15
c167472.0	p1	(T)10	10	184	193
c167491.0	c	(TTC)5aacgaccttatc(CT)9	45	138	182
c167495.0	p1	(A)11	11	124	134
c167495.0	p3	(ACC)5	15	1926	1940
c167517.0	p1	(T)17	17	1	17
c167517.0	p1	(T)13	13	395	407
c167528.0	p1	(T)15	15	56	70
c167531.0	p2	(TC)7	14	91	104
c167531.0	p1	(T)12	12	557	568
c167546.0	p1	(T)13	13	154	166
c167546.0	p2	(GA)7	14	1120	1133
c167574.0	p2	(AG)6	12	30	41
c167576.0	p1	(A)12	12	1118	1129
c167579.0	c	(TCT)5accttcgctctcgcacggacgctctctccc(TCG)6	63	67	129
c167581.0	p3	(AGT)5	15	92	106
c167581.0	p1	(T)11	11	675	685
c167584.0	p1	(A)10	10	183	192
c167591.0	p1	(A)15	15	1047	1061
c167619.0	p3	(CTT)5	15	10	24
c167620.0	p1	(A)11	11	129	139
c167620.0	c	(CT)6cccatctagaagccttgata(CT)8catctagaagtcttgaaccttggaatctg(TC)7	91	320	410
c167620.0	p2	(CT)6	12	626	637
c167639.0	p1	(T)12	12	2361	2372
c167649.0	p3	(CAT)5	15	315	329
c167662.0	p3	(GAA)5	15	1618	1632
c167665.0	p2	(AT)6	12	1145	1156
c167670.0	p1	(A)13	13	733	745
c167670.0	p1	(T)10	10	1230	1239
c167693.0	p2	(AG)9	18	1176	1193
c167700.0	c	(CT)10gctcgagctctcgtcaatggcggaaataagcaacaacagaaaaacc(GAA)6	84	1	84
c167717.0	p2	(AG)8	16	411	426
c167722.0	p2	(AG)6	12	843	854
c167737.0	p2	(TA)6	12	23	34
c167751.0	p1	(A)14	14	1305	1318
c167752.0	c	(TC)7taaaaataaaagta(TC)6	40	1078	1117
c167754.0	p2	(AT)6	12	222	233
c167769.0	p1	(A)12	12	873	884
c167770.0	p2	(AG)8	16	14	29
c167770.0	p2	(CT)6	12	224	235
c167777.0	p1	(A)13	13	1971	1983
c167783.0	p3	(AGA)6	18	1398	1415
c167787.0	p1	(T)10	10	1923	1932
c167799.0	p2	(TC)6	12	129	140
c167799.0	p1	(T)11	11	991	1001
c167800.0	p1	(A)18	18	856	873
c167826.2	c	(AG)7gagcggt(AG)6	33	32	64
c167832.0	c	(ACC)6ttcacctaataagaaaagggtcctcctttcttccattgattcaacatcatcactgtcaatggcc(CT)7	96	359	454
c167832.0	p1	(T)12	12	1021	1032
c167832.0	p1	(T)12	12	1204	1215
c167838.0	p2	(AT)6	12	8	19
c167851.0	p2	(TC)7	14	387	400
c167874.0	p4	(AAAT)5	20	889	908
c167892.2	p2	(GA)8	16	1290	1305
c167913.0	p2	(CT)7	14	1	14
c167917.1	p1	(T)10	10	76	85
c167917.1	p1	(T)10	10	803	812
c167919.1	p2	(TC)6	12	55	66
c167933.0	p3	(AGG)7	21	1207	1227
c167948.0	p1	(A)11	11	2445	2455
c167948.0	p3	(GCT)5	15	2586	2600
c167952.0	p2	(TA)8	16	852	867
c167953.0	p3	(GCA)5	15	51	65
c167954.1	p2	(GA)8	16	1	16
c167954.1	p2	(GA)7	14	1565	1578
c167955.0	p1	(A)12	12	1	12
c167960.0	p2	(TA)7	14	926	939
c167960.0	p2	(GA)8	16	1463	1478
c167961.0	p3	(AGC)6	18	1487	1504
c167962.0	p1	(T)10	10	4924	4933
c167964.0	p1	(A)10	10	552	561
c167971.0	p3	(TGG)5	15	1115	1129
c167973.0	p3	(CTC)5	15	368	382
c167982.0	p2	(TG)6	12	2157	2168
c167986.0	p1	(A)10	10	415	424
c167986.0	p1	(A)10	10	3350	3359
c167989.0	c	(TGG)5tagtaagagttgggttccatt(AG)6tgcaaattcggaagactttttttttccctaa(T)12	91	1900	1990
c167990.0	c	(A)10cgagtttgaacattgtagtacaccattcatcatttaattacactaaaaaaaccatactgacgaaattcaacgcaaagcaatttcacatca(T)15	115	742	856
c167993.0	p1	(T)14	14	92	105
c167999.0	p3	(TCC)5	15	321	335
c168002.0	p1	(A)11	11	396	406
c168002.0	p2	(AG)7	14	970	983
c168035.0	p1	(T)12	12	724	735
c168042.0	c	(AG)9atcacagagacatgtaacgaaagcatagacgaagaacatca(AG)7	73	1	73
c168042.0	p1	(T)13	13	1693	1705
c168043.0	p2	(TC)7	14	6	19
c168058.0	p2	(TA)6	12	1	12
c168070.0	p2	(CT)7	14	724	737
c168075.0	p3	(GAA)6	18	7	24
c168075.0	p3	(GGA)5	15	283	297
c168075.0	p1	(T)11	11	1125	1135
c168098.0	p1	(A)10	10	251	260
c168098.0	p2	(AG)6	12	418	429
c168111.0	p2	(GA)9	18	1998	2015
c168119.0	p3	(GGA)7	21	1	21
c168119.0	p3	(CTG)6	18	1601	1618
c168126.1	p2	(AT)7	14	492	505
c168126.1	p3	(AGC)6	18	1354	1371
c168142.0	p2	(AC)7	14	781	794
c168142.0	p2	(TC)7	14	1214	1227
c168142.0	p2	(AG)7	14	1389	1402
c168143.0	p1	(T)10	10	873	882
c168145.0	p1	(T)15	15	1318	1332
c168175.0	p1	(A)11	11	629	639
c168175.0	p2	(CT)8	16	1400	1415
c168176.0	p1	(T)12	12	110	121
c168179.0	p2	(AG)9	18	1	18
c168187.0	p2	(TC)6	12	1	12
c168187.0	p3	(ATT)5	15	253	267
c168189.0	c	(T)12caaaaacccaccatcaccaccaccagatcctcattcttgctaatcagtcactatcaaaattgattggagatccacca(TC)6	101	25	125
c168193.0	p1	(A)10	10	443	452
c168211.1	p2	(GA)8	16	3096	3111
c168217.2	p1	(A)10	10	715	724
c168228.0	p1	(A)11	11	472	482
c168228.0	p1	(T)10	10	632	641
c168235.0	p1	(T)15	15	33	47
c168235.0	p1	(T)15	15	211	225
c168235.0	p1	(A)11	11	1313	1323
c168235.0	p3	(AAG)6	18	1647	1664
c168235.0	p3	(TTC)5	15	2088	2102
c168235.0	p1	(T)10	10	2213	2222
c168239.0	p1	(A)12	12	19	30
c168240.0	p1	(T)14	14	1012	1025
c168251.0	p1	(T)10	10	288	297
c168251.0	p1	(A)13	13	1087	1099
c168254.2	p1	(T)10	10	722	731
c168255.0	c	(A)10tagaaaaccctattttgaaaatgct(A)12	47	1011	1057
c168258.0	p3	(AAC)6	18	1226	1243
c168258.0	p3	(GAG)6	18	1402	1419
c168258.0	p2	(TC)6	12	1628	1639
c168269.0	p1	(T)15	15	42	56
c168269.0	p2	(TA)7	14	351	364
c168293.3	p3	(GAA)5	15	1822	1836
c168300.0	p2	(TG)9	18	173	190
c168305.0	p1	(A)11	11	237	247
c168314.0	p2	(AG)7	14	398	411
c168314.0	p1	(T)10	10	2049	2058
c168325.1	p2	(AG)6	12	1	12
c168325.1	p1	(T)12	12	2311	2322
c168331.0	p3	(CCA)5	15	204	218
c168334.1	c	(CT)7tcacgtattacacacattt(TC)6	45	18	62
c168336.0	p2	(TC)6	12	188	199
c168358.0	p2	(GA)7	14	311	324
c168364.0	p2	(CT)6	12	40	51
c168369.0	p2	(AG)6	12	238	249
c168374.0	p1	(T)11	11	534	544
c168381.0	p2	(GA)8	16	70	85
c168383.0	p1	(A)12	12	2931	2942
c168395.0	p2	(TC)6	12	45	56
c168395.0	p1	(T)10	10	419	428
c168415.0	p1	(A)10	10	246	255
c168415.0	p2	(AG)6	12	1143	1154
c168416.0	p1	(A)11	11	395	405
c168416.0	p1	(A)13	13	2661	2673
c168417.0	p1	(A)14	14	101	114
c168429.1	p2	(GA)8	16	1	16
c168429.1	p1	(A)15	15	485	499
c168435.0	p2	(TG)7	14	1602	1615
c168435.0	p2	(AG)7	14	1739	1752
c168447.0	p2	(AG)8	16	339	354
c168448.0	p2	(GA)6	12	2001	2012
c168449.0	p1	(A)11	11	1808	1818
c168455.0	p1	(A)10	10	210	219
c168455.0	p2	(GA)7	14	869	882
c168456.0	p2	(TG)6	12	3045	3056
c168463.0	p1	(T)10	10	1294	1303
c168466.0	p2	(GA)6	12	1786	1797
c168468.0	p1	(G)10	10	1987	1996
c168471.0	p1	(A)10	10	62	71
c168478.0	p3	(TCG)6	18	1796	1813
c168480.0	p1	(A)12	12	1561	1572
c168487.0	p2	(TC)8	16	3	18
c168487.0	p3	(CCG)5	15	155	169
c168496.0	p3	(TTC)6	18	1116	1133
c168498.0	p3	(AAC)5	15	1022	1036
c168501.0	p4	(GAAA)5	20	303	322
c168501.0	p1	(T)12	12	438	449
c168502.1	p2	(TC)6	12	1	12
c168502.1	p1	(T)13	13	1693	1705
c168503.0	c	(GAA)5gatgagagtaatggagattttgaaggtgaagatgatgagataatgaaggaaagtggtgaagcagaagcagtcgccattg(GA)8	110	1063	1172
c168514.0	p2	(AT)8	16	215	230
c168519.0	p2	(AG)6	12	1035	1046
c168524.0	p3	(ACA)5	15	1	15
c168524.0	p3	(GGA)7	21	839	859
c168524.0	p2	(AG)6	12	1915	1926
c168530.0	p2	(TA)6	12	68	79
c168536.0	p1	(A)11	11	1545	1555
c168539.0	c	(CGC)6ctgatcttgcattcgccattctgaaatgggggcaaggg(GA)6	68	1837	1904
c168541.1	p1	(T)10	10	1016	1025
c168545.0	p1	(A)10	10	10	19
c168548.0	p1	(G)16	16	88	103
c168554.1	p3	(AAG)5	15	2019	2033
c168560.0	p1	(A)15	15	261	275
c168561.0	p1	(T)13	13	1132	1144
c168575.0	p1	(A)10	10	203	212
c168575.0	p2	(CT)9	18	347	364
c168577.0	c	(AG)7tttaagagagagagtgagaaagagaaat(AG)6	54	32	85
c168590.0	p1	(T)10	10	2478	2487
c168593.0	p1	(T)12	12	6012	6023
c168594.1	p1	(T)15	15	6	20
c168611.0	p1	(T)11	11	1120	1130
c168614.0	p3	(CTG)6	18	116	133
c168615.1	p1	(A)19	19	3	21
c168616.0	p2	(AT)6	12	3501	3512
c168630.0	p3	(CGC)5	15	848	862
c168632.1	p2	(AG)10	20	1	20
c168632.1	p1	(T)10	10	1731	1740
c168639.1	c	(TCT)6tcgatcaccacgagtctttttggtttcgagacacatactggttc(AG)6	74	1	74
c168639.1	p2	(TC)8	16	1445	1460
c168644.1	p2	(TG)6	12	3844	3855
c168645.0	p2	(AT)6	12	1932	1943
c168648.0	p2	(AG)7	14	221	234
c168649.0	p1	(A)16	16	2	17
c168653.0	p2	(CT)7	14	177	190
c168653.0	p3	(AAC)6	18	436	453
c168655.0	p3	(AAG)5	15	290	304
c168655.0	p1	(T)15	15	836	850
c168655.0	p1	(A)11	11	1668	1678
c168657.0	p3	(CGA)5	15	11	25
c168673.0	p1	(A)14	14	804	817
c168673.0	p1	(A)10	10	2119	2128
c168673.0	p3	(TCG)5	15	2803	2817
c168677.1	p1	(T)12	12	1616	1627
c168680.0	p2	(CT)9	18	1	18
c168680.0	p1	(T)15	15	1544	1558
c168681.0	p1	(T)11	11	2022	2032
c168691.0	p2	(TG)9	18	1427	1444
c168696.1	p2	(AT)6	12	82	93
c168698.0	p1	(T)13	13	9	21
c168702.0	p2	(TG)6	12	52	63
c168702.0	p1	(T)11	11	311	321
c168704.0	p2	(AG)7	14	1	14
c168718.1	p3	(AGA)5	15	2584	2598
c168741.0	p2	(TA)6	12	2092	2103
c168741.0	p1	(T)13	13	2228	2240
c168748.0	c	(T)10gcaaagag(T)12	30	1042	1071
c168749.0	c	(TTC)5ataacttccatccaacca(CAT)5	48	73	120
c168749.0	p1	(A)10	10	818	827
c168753.0	p2	(GA)6	12	2623	2634
c168755.0	p1	(T)10	10	4885	4894
c168757.0	p1	(A)11	11	1278	1288
c168759.0	p3	(ATC)5	15	115	129
c168763.1	p1	(T)12	12	211	222
c168764.0	p1	(A)10	10	337	346
c168764.0	p2	(GA)7	14	3910	3923
c168769.0	p2	(GA)6	12	12	23
c168771.0	p3	(CTT)6	18	904	921
c168771.0	c	(TA)9gatgtggaatttgaatgtgtggaaaatgaatcgtagtgagtacactatgattgtgtgtgtcgtcattatttattggcttggagtgcggtccgcgcatct(TC)6	129	1166	1294
c168774.0	p2	(AT)9	18	554	571
c168779.0	p2	(TC)6	12	44	55
c168791.1	p1	(T)15	15	2	16
c168791.1	p1	(A)12	12	659	670
c168791.1	p1	(A)15	15	2084	2098
c168791.1	p3	(TTA)5	15	3056	3070
c168792.0	p2	(TC)6	12	1	12
c168795.0	p1	(A)13	13	1319	1331
c168802.0	p3	(GAA)5	15	1867	1881
c168804.0	p1	(A)16	16	137	152
c168804.0	p3	(AAC)5	15	279	293
c168806.0	c	(AG)7aaagaagtcgggatgaatatttaatgctttgtataata(AT)7	66	1239	1304
c168810.0	c	(A)11cccaaacagcccctgccgtcgagcatgtgctaaagtggtactgtagtagttgaggtctct(C)16	87	170	256
c168813.0	p1	(A)11	11	1819	1829
c168822.0	c	(A)10gaatgaaaaaatttcttacagtataaaaatattagacggt(A)10	60	157	216
c168826.0	p1	(A)10	10	35	44
c168826.0	p1	(A)10	10	239	248
c168828.0	p1	(G)15	15	1704	1718
c168834.0	p2	(CT)8	16	7	22
c168835.0	p3	(ATC)5	15	2166	2180
c168836.1	p1	(T)10	10	1499	1508
c168848.0	p1	(A)10	10	77	86
c168855.1	p1	(A)14	14	25	38
c168855.1	p2	(CT)6	12	1480	1491
c168855.1	p2	(AT)9	18	1821	1838
c168882.0	p2	(TC)6	12	100	111
c168888.0	p3	(TGA)5	15	498	512
c168904.0	p3	(TTC)5	15	4	18
c168910.0	p2	(CA)7	14	1230	1243
c168910.0	p3	(AGA)5	15	1846	1860
c168910.0	p1	(T)12	12	2446	2457
c168936.0	p1	(A)10	10	153	162
c168937.0	c	(TCT)5tacaaatactcaaataataacaacaataattaaaacttcc(A)11gtataac(A)10gagaggacaaattctcttctacacagtagtacaaagtaaaactctaaatcaattcacatca(TC)6	156	211	366
c168937.0	p3	(CCT)5	15	482	496
c168951.0	p2	(TA)6	12	10	21
c168951.0	p2	(GA)8	16	3417	3432
c168960.0	p3	(ATG)5	15	1023	1037
c168962.0	p1	(A)10	10	492	501
c168962.0	p2	(AT)8	16	880	895
c168971.0	p1	(A)12	12	62	73
c168976.0	p1	(A)10	10	167	176
c168976.0	p1	(A)13	13	427	439
c168978.0	p3	(GAA)5	15	265	279
c168980.0	p2	(AT)7	14	316	329
c168998.0	p1	(A)10	10	102	111
c168999.0	p1	(A)10	10	549	558
c169003.0	p3	(GGA)5	15	2691	2705
c169006.0	p2	(TC)9	18	78	95
c169007.0	p1	(T)15	15	3	17
c169007.0	p3	(GTC)6	18	911	928
c169009.1	p2	(CT)6	12	51	62
c169009.1	c	(ACA)5accaacggcaacactccatataaaactcaatctcaagaccccaccttgaacaaacagtactacaccaccg(CCA)5	100	367	466
c169009.1	p1	(T)11	11	852	862
c169009.1	p3	(AGC)5	15	1161	1175
c169021.0	p1	(A)16	16	1333	1348
c169023.0	p1	(T)12	12	1049	1060
c169031.0	p2	(TC)7	14	896	909
c169042.1	p2	(AG)6	12	571	582
c169051.0	p1	(T)11	11	3144	3154
c169051.0	p2	(GT)7	14	4023	4036
c169059.0	p2	(CT)8	16	1	16
c169059.0	p1	(A)10	10	1403	1412
c169062.1	p2	(AG)7	14	1057	1070
c169072.1	p1	(T)11	11	1866	1876
c169075.0	p3	(CAG)6	18	5	22
c169075.3	p3	(AGC)5	15	1346	1360
c169080.0	p1	(A)12	12	286	297
c169094.0	p1	(A)10	10	469	478
c169094.0	p1	(A)10	10	1219	1228
c169094.0	p2	(CT)6	12	1389	1400
c169120.0	p1	(A)10	10	1201	1210
c169126.0	p1	(T)11	11	1218	1228
c169143.1	p2	(TC)7	14	1421	1434
c169144.0	p1	(A)10	10	882	891
c169152.0	c	(GA)6cgagagacgagagac(GA)6	39	1	39
c169152.0	p1	(T)11	11	1005	1015
c169177.0	p2	(TC)7	14	1138	1151
c169177.0	p1	(A)11	11	1522	1532
c169178.0	p1	(A)11	11	1001	1011
c169183.0	p1	(A)16	16	9	24
c169184.0	p1	(T)13	13	425	437
c169184.0	p1	(A)15	15	852	866
c169198.1	p3	(GAA)5	15	2524	2538
c169209.0	p1	(T)11	11	500	510
c169210.0	p1	(A)15	15	159	173
c169210.0	p1	(T)10	10	339	348
c169210.0	p3	(TGG)5	15	821	835
c169230.0	p2	(GA)7	14	1	14
c169238.0	p3	(ACC)5	15	798	812
c169238.0	p1	(A)11	11	967	977
c169262.0	p1	(T)13	13	674	686
c169262.0	p2	(AT)6	12	1681	1692
c169271.0	p1	(A)10	10	40	49
c169277.0	p3	(TTA)5	15	474	488
c169277.0	p2	(TA)6	12	1176	1187
c169294.0	p1	(T)15	15	10	24
c169294.0	p3	(CGT)5	15	385	399
c169294.0	p3	(GTG)5	15	776	790
c169294.0	p2	(TC)6	12	971	982
c169300.0	p1	(T)14	14	1033	1046
c169329.0	p3	(GTG)5	15	995	1009
c169333.1	p2	(TC)7	14	12	25
c169336.0	p1	(T)10	10	353	362
c169342.0	p2	(GA)7	14	123	136
c169345.0	p1	(A)10	10	481	490
c169349.0	p1	(G)23	23	1	23
c169349.0	p1	(T)11	11	640	650
c169349.0	p3	(GTC)6	18	2369	2386
c169359.0	p2	(GA)8	16	2393	2408
c169385.1	p2	(CT)8	16	458	473
c169386.0	p1	(A)11	11	336	346
c169392.0	p2	(CT)7	14	348	361
c169402.0	p3	(AAG)6	18	1097	1114
c169409.0	p1	(A)11	11	278	288
c169409.0	p3	(GAA)6	18	1376	1393
c169412.0	p2	(AC)8	16	853	868
c169428.0	p2	(TC)6	12	124	135
c169428.0	p1	(A)13	13	1839	1851
c169431.0	p3	(GAA)5	15	1024	1038
c169434.0	c	(T)11atctaccgaagtgaatggaatggaagatgagagattttgg(T)10	61	11	71
c169444.0	p1	(A)13	13	1285	1297
c169449.0	c	(GT)6ggcagaatctacatatgtaaactatacttaatttcttccagttctcttatacgttcttttctttacaaatgacaacgacatgtatttatctg(T)10	114	909	1022
c169452.0	p2	(AG)7	14	2333	2346
c169466.0	p2	(AG)8	16	1901	1916
c169467.1	p3	(ATT)5	15	903	917
c169470.0	p1	(C)11	11	219	229
c169476.0	p1	(A)16	16	1	16
c169486.0	p1	(T)17	17	1	17
c169488.1	p1	(T)18	18	5	22
c169503.0	p3	(GAT)5	15	30	44
c169516.0	p1	(T)13	13	71	83
c169516.0	p2	(AG)6	12	300	311
c169516.0	p1	(A)12	12	1164	1175
c169516.0	p1	(A)11	11	1516	1526
c169516.0	p1	(T)11	11	1707	1717
c169523.0	p1	(T)15	15	6	20
c169523.0	p1	(A)11	11	1421	1431
c169528.0	p1	(A)10	10	978	987
c169538.0	p1	(A)10	10	391	400
c169565.0	p3	(CTT)5	15	486	500
c169569.0	p2	(AT)6	12	390	401
c169579.0	p1	(C)12	12	1935	1946
c169581.0	p1	(T)16	16	6	21
c169595.0	p1	(T)17	17	674	690
c169599.0	p2	(TC)8	16	165	180
c169629.0	p1	(T)11	11	2075	2085
c169637.0	p1	(A)16	16	1	16
c169664.0	c	(A)11gcactttttttaagcaaccaaaatcaagttttgatctttaaaacacaaaaaaaactctgttttcaacaaatgggttttcaaaagtagg(A)10	109	1319	1427
c169665.0	p3	(TGC)5	15	1029	1043
c169665.0	p2	(GA)6	12	1294	1305
c169670.1	p3	(GAA)6	18	1	18
c169675.0	p2	(CT)8	16	1359	1374
c169675.0	p1	(A)10	10	1618	1627
c169686.0	p1	(T)12	12	1096	1107
c169687.0	p4	(TTCT)5	20	2	21
c169700.0	p2	(TC)6	12	44	55
c169703.0	p3	(GCT)5	15	2391	2405
c169713.0	c	(TG)6tac(AT)6	27	1621	1647
c169713.0	p2	(GA)7	14	2103	2116
c169725.0	p3	(CTC)5	15	246	260
c169740.0	p1	(T)13	13	1403	1415
c169746.0	p1	(A)14	14	878	891
c169746.0	p2	(TC)6	12	2757	2768
c169747.0	p1	(A)10	10	188	197
c169750.0	p2	(GA)7	14	1497	1510
c169762.1	p1	(T)11	11	446	456
c169764.0	p1	(T)11	11	74	84
c169764.0	p3	(TGA)5	15	1015	1029
c169767.0	p4	(TTTC)5	20	1951	1970
c169777.1	p1	(T)12	12	2511	2522
c169778.3	p2	(AT)9	18	328	345
c169778.3	p1	(T)10	10	537	546
c169783.0	c	(GA)7gggaggagagttcattttgaaattgtttcaggaactggtaatagtttggcaacgcttgggttgggttgtttgtttctcgggaaagtgaaac(A)10	115	1	115
c169784.0	p3	(TGT)6	18	170	187
c169784.0	p2	(TG)7	14	372	385
c169785.0	p3	(CAA)5	15	1189	1203
c169785.0	p3	(CAA)5	15	1662	1676
c169795.0	p1	(A)12	12	36	47
c169795.0	p1	(A)11	11	995	1005
c169795.0	p2	(CT)6	12	3932	3943
c169799.0	p1	(A)10	10	1488	1497
c169803.0	p2	(CT)6	12	120	131
c169805.0	p1	(T)13	13	1	13
c169805.0	p2	(CT)8	16	210	225
c169806.0	p2	(GA)6	12	3248	3259
c169811.0	p2	(GA)6	12	1645	1656
c169813.0	p3	(CTG)5	15	850	864
c169824.0	p3	(CGC)5	15	565	579
c169833.1	c	(CT)6caacttttaggctgtttttgcaagtttgggcggttacagtcgcccccgaatcagacgggcgcacgttaattattcacgaattcaat(A)14	112	12	123
c169833.1	p1	(A)10	10	1064	1073
c169834.0	p2	(GA)8	16	1408	1423
c169836.0	p1	(T)12	12	1005	1016
c169841.0	p1	(A)10	10	254	263
c169841.0	p2	(GA)6	12	1358	1369
c169851.0	p2	(AT)8	16	13	28
c169852.0	p2	(CT)8	16	1	16
c169852.0	p3	(GAT)6	18	946	963
c169855.0	p2	(CT)7	14	48	61
c169863.1	p2	(TC)7	14	5	18
c169863.1	p3	(GAA)5	15	228	242
c169886.0	p1	(A)13	13	47	59
c169895.0	c	(TC)7actg(CT)6	30	578	607
c169896.0	p1	(A)10	10	114	123
c169899.0	p1	(A)12	12	199	210
c169924.0	p1	(T)10	10	1211	1220
c169924.0	p1	(T)10	10	1878	1887
c169945.0	p2	(CT)9	18	5	22
c169949.0	p1	(T)10	10	2028	2037
c169953.0	p2	(AG)6	12	2208	2219
c169955.2	p3	(TGC)5	15	552	566
c169956.0	p2	(TC)10	20	5	24
c169956.0	c	(GAA)6cacacctcgtcgacttttcagtttcagacaggaaaaccagaaaatgtgttgcagtggaaataggagtagttgatagcttttttaatttattttatttatg(T)13	131	1572	1702
c169957.0	p2	(TC)8	16	47	62
c169965.0	p3	(AGA)6	18	2	19
c169965.0	p3	(AGA)5	15	2103	2117
c169980.0	p2	(AT)6	12	88	99
c169987.0	p2	(AT)10	20	5	24
c169988.0	p1	(T)14	14	275	288
c169988.0	p2	(CT)7	14	397	410
c169988.0	p1	(T)16	16	1186	1201
c169993.0	p2	(AG)6	12	12	23
c169998.0	p2	(TC)8	16	3	18
c170003.0	c	(CT)7cctatctctcacaca(CT)7	43	1	43
c170010.0	p2	(AT)9	18	3	20
c170010.0	p2	(CA)7	14	1055	1068
c170019.0	p1	(A)10	10	259	268
c170019.0	p3	(GTG)6	18	1619	1636
[truncated: 12,260 more rows]

## Sheet: Sheet1
Table S2. Distribution of the number of repeat types for different motifs.
Repeat number	Mononucleotide repeats	Dinucleotide repeats	Trinucleotide repeats	Tetranucleotide repeats	Pentanucleotide repeats	Hexanucleotide repeats.	Total
5	/	/	1588	52	15	3	1658
6	/	1497	687	5	2	1	2192
7	/	1184	183	2	0	0	1369
8	/	934	10	1	0	1	946
9	/	509	0	0	0	0	509
10	2113	135	0	0	0	0	2248
11	1225	17	0	0	0	0	1242
12	793	1	0	0	0	0	794
13	576	0	0	0	0	0	576
14	447	0	0	0	0	0	447
15	387	0	0	0	0	0	387
16	368	0	0	0	0	0	368
17	192	0	0	0	0	0	192
18	47	0	0	0	0	0	47
19	33	0	0	0	0	0	33
20	20	0	0	0	0	0	20
21	7	0	0	0	0	0	7
22	1	0	0	0	0	0	1
23	2	0	0	0	0	0	2
24	0	0	1	0	0	0	1
Total	6211	4277	2469	60	17	5
